# Supplementary material for: Genome-Wide Comparative Analysis of 20 Miniature Inverted-Repeat Transposable Element Families in Brassica rapa and B. oleracea
Source: PLoS One. 2014 Apr 18;9(4):e94499. doi: 10.1371/journal.pone.0094499 (PMC3991616; doi:10.1371/journal.pone.0094499)
Supplement: File S1 — Figure S1. Representation of predicted secondary structure and expected loop formation of 20 MITE families used in this study. Figure S2. Distribution of nearly intact MITE members in B. rapa , B. oleracea and A. thaliana . The physical position information for the 20 MITE families in (A) B. rapa and (B) B. oleracea pseudo-chromosome sequences are listed in Table S3 and S4. (C) The distribution of members of four homologous MITE families in the A. thaliana genome. Figure S3. Comparisons of the amino acid sequences encoded by the MITE-inserted gene Bra016667 and its paralogs Bra026774, Bra026150 and orthologs (At1g15270, TRANSLATION MACHINERY ASSOCIATED7) and Bol038124, Bol029240 and Bol031556. The sequence added by the BraTo-9 insertion is indicated and highlighted. Table S1. Primers and polymorphism profile from MITE insertion polymorphism analysis of 19 MITE families. Table S2. Characteristics of 20 MITE families and their copy numbers in B. rapa, B. oleracea and A. thaliana. Table S3. Physical positions and characterization of the members of 20 MITE families in the B. rapa genome. Table S4. Physical positions and characterization of the members of 20 MITE families in the B. oleracea genome. Table S5. miRNAs associated with MITE families. Table S6. Analysis of MITE distribution in various genomic locations based on gene annotation in the B. rapa and B. oleracea genomes. Table S7. MITE insertion polymorphism analysis with primers based on B. rapa MITE members. Table S8. MITE insertion polymorphism analysis with primers based on B. oleracea MITE members. (ZIP) [file pone.0094499.s001.zip › MITE survey Supporting informations/Table S1 Primers and polymorphism profile from MITE insertion polymorphism analysis of 19 MITE families.xlsx]

## Sheet: T-S1 MIP-289 primers
Table S1 Primers and polymorphism profile from MITE insertion polymorphism analysis of 19 MITE families
	MITE family	Primer Origin	Primer Inormations		Annealing Temperature	Expected PCR Product Size	Sequence Source	Gel Profile informations
			Sequences (F) 5'-3'	Sequences (R) 5'-3'				AACC	AACC	AA	AA	CC	CC	CC	AT
1	BraSto-2	B. rapa	TGACTTTACAGCTGTGGCATT	CGAATTTTGGTTCCCACACT	57	441	A01, 14312862 - 14313698	3	3	1	1	0	0	0	0			Gel score Legends:	Plant materials used for MIP analysis
2	BraSto-2	B. rapa	TTCAACCTTTTTCTTTCAAACG	GGCGAAGAAGAGTGGAGATG	58	525	A05, 12260572 - 12261411	2	2	3	2	2	2	2	0					Genome	Species	Accessions (cultivars)
3	BraSto-2	B. rapa	GAAACAGGACAGGACGGAAA	GAATTGGTTGGGCTCAGAAA	57	537	A10, 10018397 - 10017532	1	1	1	1	0	0	0	0			1= Full site	1	AACC	B. napus	Tapidor
4	BraSto-2	B. rapa	ACCGGTGAATCGGTGATAAA	TGCTTTTATTTTGCGTGTTGTT	55	521	A09, 31145876 - 31145012	2	3	1	3	2	2	2	0			2= Emptysite	2	AACC	B. napus	Ningyou7
5	BraSto-2	B. rapa	ACTCCTTCACTGCCATTGCT	TGTGTGTCTGCGAGTATGGTT	59	580	A03, 7448550 - 7447685	3	3	1	1	2	2	2	0			3= Corresponding full and empty site	3	AA	B. rapa	Chiifu
6	BraSto-2	B. rapa	CCCTCCGTTCCTAAAAGATGT	AACGTTGGTGTTTCATTTTGG	58	555	A03, 8848663 - 8847799	1	1	1	1	0	3	1	0			0= No amplification	4	AA	B. rapa	Kenshin
7	BraSto-2	B. rapa	TGCGCAACTGATTTGAAGAC	GCTTCCTTGTCAGCCACTTC	56.4	541	A01,8111884-8111621	2	3	3	3	2	2	2	1				5	CC	B. oleracea	C1234
8	BraSto-2	B. rapa	CACAAACGATAAGGGAAAATTCA	GTTGGAGCAGGAGGTTGCTA	57.5	473	A02,533339-533602	0	2	1	1	0	0	0	0				6	CC	B. oleracea	C1184
9	BraSto-2	B. rapa	TTCTTGCAGCTCATTTGGTG	TGCGCCCCTATAGCATTTAT	56.4	539	A03,2565090-2564827	1	1	1	1	1	1	1	0				7	CC	B. oleracea	C1235
10	BraSto-2	B. rapa	CACCAACTCCATCCATGACA	TCGTTTTAGAATTGTGCACATAGA	58.4	358	A03,1266191-1265985	2	2	1	1	2	2	2	0				8	AT	A. thaliana	Columbia
11	BraSto-2	B. rapa	CCATGTCGTGGATCTCTATGAA	CTAAAGCTACCGGGTCATGC	60.3	545	A04,7666200-7665937	0	2	1	1	0	0	0	0
12	BraSto-2	B. rapa	TTTTTCCGCTTCAAAAATAACT	ATCCCTCGTGATCTGAATCG	52.8	493	A05,4430481-4430743	3	3	1	1	2	2	2	0
13	BraSto-2	B. rapa	TGGCTGAGCATTTTTGTTTTT	TTGTGGATTTTCCATGCAGT	53.5	461	A05,19418279-19418016	2	3	1	1	0	0	0	0
14	BraSto-2	B. rapa	GGTCAAATGATTTTCCCTGCT	GCAAGTCATTTTGTTTTCCATC	57.4	479	A06,296487-296726	1	1	1	1	2	2	0	0
15	BraSto-2	B. rapa	CATACCTGTGGGTGGGTCAT	GACGCGTACTGCTCCTTACC	60.5	534	A07,2155789-2155998	1	1	1	1	0	0	0	0
16	BraSto-2	B. rapa	TGATTGGCGATTTTTAAGGAA	CAATAAAACAAAACCCCAAAAA	53.5	544	A07,9984868-9984606	0	0	1	1	0	0	0	0
17	BraSto-2	B. rapa	CAAATTCTAGCTAAAAATAATGGCAAC	AAGAAAATTGTTGTATACTCCCTATGT	60.7	452	A07,17772679-17772428	1	1	1	1	1	1	1	1
18	BraSto-2	B. rapa	TGTTGTCATATTTTTAAGCCCTTT	TTCATCGGCATGAAAACAAA	56.7	530	A07,632271-632004	1	1	1	1	1	0	0	0
19	BraSto-2	B. rapa	CCGCTTGTGAGGGTCTTTAC	CCAAATGTTTATTTTCCCATCC	60.5	435	A08,12329566-12329301	3	3	1	1	2	2	0	0
20	BraSto-2	B. rapa	CGGTGGAACTTTCTCGTAGC	TTTGAGGCCCAAGTCCAATA	60.5	486	A08,1814630-1814367	2	2	1	1	2	2	2	2
21	BraSto-2	B. rapa	GGGATTTTGGCTTGTTGCTA	TGGTTTTCGAACATCTTACGTG	56.4	539	A08,691153-690902	2	2	1	1	0	0	0	1
22	BraSto-2	B. rapa	GGTTGTTGGACAGAATTCAATG	ATGCTGACACGTGTGCTCTC	58.4	504	A09,5660074-5660335	0	0	1	1	0	0	0	0
23	BraSto-2	B. rapa	CCGCATTAATTATCCGTTTTACA	TCATTGGTAATCGAGGTTTTGA	57.5	471	A09,810172-809908	2	2	1	2	2	2	2	2
24	BraSto-2	B. rapa	TCTTTTGCTTCTGCACCTCA	CCACGGAATAAATGTGCTTTG	56.4	521	A09,30864200-30863937	2	0	1	2	0	0	0	0
25	BraSto-2	B. rapa	CGGAGCTAGTTTCACATCCAG	GAACCGGCGAATAAAACAAA	61.3	487	A09,290851-290590	1	1	1	1	0	0	0	0
26	BraSto-2	B. rapa	GGTGGCTGTGAAACATTCG	GATCACAGAATAAACTCGTTGACA	57.3	537	A10,539065-539301	3	3	1	2	0	0	1	0
27	BraSto-2	B. rapa	TGCTCCATTTGTTAGGCATTC	TCCCATTGAGAACCAAAGATG	57.4	473	A10,514512-514275	0	2	1	1	0	0	0	0
28	BraSto-2	B. rapa	GGCTAAGACTGCGGCAAAT	TCGTTTTAGAATTGTGCACATAGA	57.3	454	A10,13327536-13327340	1	1	1	1	0	0	0	0
29	BraSto-2	B. rapa	TGCGCAACTGATTTGAAGAC	CACCACTGCCTCAAAAACAA	58	665	A01, 8110384 - 8109521	3	1	1	1	2	2	2	1
30	BraSto-2	B. rapa	TGGTGTGAGAGGAGAAGAACAA	CTCATAGCCACAGGAAGGTTG	58	632	A01, 23625896 - 23626759	2	2	1	3	2	2	2	0
31	BraSto-2	B. rapa	CTGTTGAAATCACATTCGTTGTT	GGGTTGTACCGGTTCTTTGA	58	695	A01, 14766644 - 14765781	3	1	1	1	1	1	1	0
32	BraSto-2	B. rapa	GTCAGTGGCCTTTTTGGGTA	AACAACGAATGTGATTTCAACAG	58	617	A01, 14767303 - 14766441	2	2	1	3	2	2	2	0
33	BraSto-2	B. rapa	GCCCTCGATGTGACCATAAT	TCACCGAAGGAAACATACGA	58	647	A01, 25068944 - 25069802	1	1	1	1	0	0	0	0
34	BraSto-2	B. rapa	TTTTCTCCGGCGAGATCTTA	TTCGGTTTGTTATGGGCTTC	58	604	A02, 4178019 - 4177156	1	1	1	1	0	0	0	0
35	BraSto-2	B. rapa	ATGAGAAGCAGAGGCCGTAA	TGTCGAAAAACAAACCCAAA	58	674	A02, 5079484 - 5080347	3	3	1	3	2	2	2	0
36	BraSto-2	B. rapa	GTTTCCAGCTAGCCCATCAG	GTTGTGTCCGATTCAACGTC	58	611	A02, 25485960 - 25486823	3	3	1	3	3	3	3	1
37	BraSto-2	B. rapa	TTTGTACTGTTGCGGATTGG	TTGCTTCATACAAATCACCTTCA	58	602	A02, 16530245 - 16531108	3	3	2	3	1	1	1	0
38	BraSto-2	B. rapa	GAGACCGTTTTGGCATGTTT	ATCGTGAAGAACGCAATGAA	58	656	A02, 12485321 - 12486184	3	3	1	3	2	2	2	0
39	BraSto-2	B. rapa	TGCAGAGACGGTTGAATTTT	TGGTGGCATTGTATAATTTGAA	58	700	A02, 15934810 - 15935661	3	3	1	3	2	2	0	2
40	BraSto-2	B. rapa	CGTCGTCAACTTGAGTCCAA	GAACGCAAGTTAAATCCAACATC	58	658	A02, 24005190 - 24005990	1	1	1	1	0	0	0	0
41	BraSto-2	B. rapa	CTTGAGCGGTGTGAATTTTG	GATTTGTGCTTCCGATGGAT	58	675	A03, 5778927 - 5778065	2	2	1	2	0	0	0	0
42	BraSto-2	B. rapa	GATACCGGGAGGAATCGAA	GCTCCGTCATCTTCCTCATT	58	698	A03, 2298912 - 2298049	2	2	1	3	1	1	1	1
43	BraSto-2	B. rapa	CCCGATAAAAATTTATGGTAGCAC	TTAAATCCAATCCGCCTCTTT	58	653	A03, 29733649 - 29734512	2	2	1	3	0	0	0	0
44	BraSto-2	B. rapa	GTGTGGCCAGAACAGTTTCA	TCACATACGCCCTAACTGGA	58	612	A03, 11193378 - 11192530	3	3	1	1	0	0	0	0
45	BraSto-2	B. rapa	CCGTTCGATATTGGGTTTGT	TGTTGCATGATACCCTGGAC	58	621	A03, 17369787 - 17370631	3	3	1	3	1	1	1	0
46	BraSto-2	B. rapa	TGCAGATCTCTTTGCTCATCA	CGACCCTTCCAAGTTAGCTC	58	676	A03, 20935971 - 20936794	3	3	1	3	2	2	2	0
47	BraSto-2	B. rapa	CCCCATCAACGTCAAGAACT	ACAGGGCTGATGCTTCTGTT	58	601	A04, 13405205 - 13406056	3	3	1	1	1	1	1	1
48	BraSto-2	B. rapa	TAAAGGGACCACCACGACTT	AGATTCGGATTTGGTTCAGA	58	671	A05, 20047841 - 20048692	3	1	1	1	0	0	0	0
49	BraSto-2	B. rapa	ACACTGTGCGGACAAAAATG	TGGCGTAGATACACCCAAAA	58	682	A06, 22195486 - 22196349	3	3	3	3	2	2	2	0
50	BraSto-2	B. rapa	CTGTTCCTCACCAAGGAAGG	TGTCTCAATGTGGGGAATGA	58	681	A06, 22352221 - 22353084	3	3	3	3	2	2	2	0
51	BraSto-2	B. rapa	CAAAGCATGCAGAACGAAAA	CTGTGTGTACCAACCTGATGC	58	607	A06, 22716743 - 22715894	3	3	1	3	2	2	2	0
52	BraSto-2	B. rapa	TTGATTGATTTCGCGTTCAG	TTTGGAACAGGCTTGTCCTT	58	662	A06, 24666691 - 24665842	3	3	1	3	2	2	2	0
53	BraSto-2	B. rapa	TGTGATTTCTCGAGCGTTTG	TGGGAATGAAACAGAGAGCA	58	635	A07, 9113852 - 9114714	1	1	1	1	0	0	0	0
54	BraSto-2	B. rapa	TGATGGGCTAGAGAGATTGC	GGAACTGAAAGGACACTCCAA	58	675	A07, 6402716 - 6401853	3	3	1	3	2	2	2	0
55	BraSto-2	B. rapa	CTGCATTCCCCGTAGTGATT	AAAATGTATCCGCCACGAC	58	679	A07, 7616663 - 7615800	3	3	1	3	0	0	0	0
56	BraSto-2	B. rapa	CGACGCGTGTCCATAGATT	CAATGCTTCCATTTCAAACAAA	58	675	A07, 1577314 - 1576469	1	0	1	1	0	0	0	0
57	BraSto-2	B. rapa	CAAACATGGCAGGGAACATA	ACCCTCATTGCATGGTTCTT	58	661	A09, 16667616 - 16666753	3	3	3	3	2	2	2	0
58	BraSto-2	B. rapa	CCGTTCTGAATAAGTCACAATGAT	GCAAGTTCCCCTCGAAGTTA	58	654	A09, 16682660 - 16683523	2	2	3	3	0	0	0	0
59	BraSto-2	B. rapa	AAGAACCGCAAAACACATCA	AGTTTCTCCTATCGCTCTCCTTC	58	600	A09, 24193108 - 24192245	2	2	1	3	0	0	0	0
60	BraSto-2	B. rapa	ATTCTGGCGTTTGCTGTTTT	CGTGTATCTCCGACAACCTG	58	623	A09, 3997247 - 3996384	3	2	1	2	2	2	2	2
61	BraSto-2	B. rapa	CAGCACAAAATCACACCTTCA	ATTAACGCAGCCCACTTCAT	58	607	A10, 8790027 - 8789164	3	3	1	2	2	2	2	2
62	BraSto-3	B. rapa	GCGACAAAATCTTAACTACATCG	TTTGTTTAACATCACTTGTTTATTTGA	56	461	A09,36728637-36729097	2	2	1	3	2	2	2	0
63	BraSto-3	B. rapa	AGCCAAAATCAGTGTCAAAGG	GAGCGGAGGAAGTGCTTTTT	57.9	739	A09,22860016-22861257	2	2	1	2	0	0	0	0
64	BraSto-3	B. rapa	TGGAGATGGTCTTAGAGCAGTG	TGTGGGTGCAAAACTTCAAA	58.2	763	A05,2047145-2045904	2	2	1	2	0	0	0	0
65	BraSto-3	B. rapa	CGTTCTTCGGTCCAATCAAT	AGGGGACGCAAGTAAGGAAT	57.4	753	A04,16418803-16420044	2	2	1	1	2	2	2	2
66	BraSto-4	B. rapa	TCATAATTGTCTTAAACCATGTCG	AACGTAAGTGGGCCTGAGAA	58.4	809	A03,10484722-10485868	0	0	1	1	0	0	0	0
67	BraSto-4	B. rapa	GGTTAACCTTTGCCCAAAAA	CCAATCACCCTCATTGTTGT	55.35	886	A05,3093242-3094378	3	3	1	1	1	0	0	0
68	BraSto-4	B. rapa	AACCCTAAGAGCATCCTCAATG	TGGGAAATTGTCAAAAATACCA	57.5	876	A04,10726380-10727927	2	2	1	2	2	2	2	1
69	BraSto-4	B. rapa	ACCCATGGTAAGGAGGAACC	TTTAGCAAATGGAGCTGGTG	58.45	973	A03,519629-518094	2	2	3	2	2	2	2	2
70	BraSto-4	B. rapa	AGTGGCAAGAAAGCCAGAGA	ACAAAGAGGCCGATGTTTTG	57.4	935	A03,6718989-6720534	1	1	3	3	0	0	0	2
71	BraSto-4	B. rapa	TATGAGCCCATACGGCTTTC	TCAAACCCAACAACCCTTTC	57.4	988	A02,18939322-18937792	0	1	1	1	0	0	0	0
72	BraSto-4	B. rapa	CACCTTATTTTCCAGCCGTTA	GCCCATTACAAAGGGAGAAA	56.9	845	A04,12345549-12346503	1	1	1	1	1	0	1	0
73	BraSto-4	B. rapa	ATCCTGTCATCGCGAAGTTT	GATGGGAATCAAGAATCAAGC	56.9	702	A02, 19987477 - 19986505	3	3	3	3	2	2	2	0
74	BraTo-1	B. rapa	GGCATTGACATGAGCCAATA	AGGAGCGTCTCTGCTCTCAG	56.4	447	A02, 25223125 - 25222513	3	2	1	1	2	2	2	2
75	BraTo-1	B. rapa	GGGTTGGGCTGACATCTCTA	CGGAGAAGAAATACGCCAAA	60.5	554	A02, 3546 - 2959	2	3	1	2	0	0	0	0
76	BraTo-1	B. rapa	CGGAGAAGAAATACGCCAAA	GGGTTGGGCTGACATCTCTA	56.4	554	A02, 2965 - 3574	0	2	1	0	0	0	0	0
77	BraTo-1	B. rapa	AGGAGCGTCTCTGCTCTCAG	TCGTCGTTGTATTTCCAAGC	62.5	570	A02, 25222515 - 25223123	1	1	1	1	0	0	0	0
78	BraTo-1	B. rapa	GCTCTCCCAACAACATTGGTA	CAAGCCAATAATATAAGAGCATGA	59.4	540	A05, 9227438 - 9226826	1	0	0	0	0	0	0	0
79	BraTo-1	B. rapa	CATGAGATCGTGTGTTCTCCA	TTGCCAATGTTTGCTATGACTC	59.4	536	A07,16192764 - 16193369	1	1	1	1	0	0	0	0
80	BraTo-1	B. rapa	GGTTTTTGGTTTTGGGGATT	ACACCGGATAATTCCCCTTC	54.3	518	A08, 7935460 - 7936074	0	0	1	1	0	0	0	0
81	BraTo-1	B. rapa	CGCAAAACCAATATGGTGAG	CCCTGCCGTTGATTTGAGTA	56.4	533	A09, 223766 - 223151	1	1	1	1	0	0	0	0
82	BraTo-2	B. rapa	GGCCATCTCTAACCCAACAA	GCCCGGACAAAATCTCTAGT	58.4	599	A09,16485107-16486019	0	0	3	3	1	1	1	0
83	BraTo-2	B. rapa	CATGTGCATCCCCCTTACTT	TGACCGAAGACAACAAGAACA	57.9	553	A04,19213429-19214394	2	2	1	1	2	2	2	1
84	BraTo-2	B. rapa	GCCAGCCTTTCTCAAGTGTC	ATCGGTTGAGGCTGTGAAAC	59.45	877	A05,20476720-20478082	2	2	1	2	2	2	2	0
85	BraTo-2	B. rapa	GCCAACTGTGGTCCCTAAAA	TCGTGCAAAGAGTAAGGGTGT	58.9	857	A03,1921088-1919723	2	2	1	2	2	2	2	2
86	BraTo-2	B. rapa	ATCATAGCAGCAACGCACAC	CAGCCAAATCATTGGTGACA	57.4	985	A06,6419685-6418320	2	2	1	1	0	0	0	0
87	BraTo-2	B. rapa	CCTATGATTGGTTGAATCTTCG	GCCAGCCTTTCTCAAGTGTC	59.45	627	A05, 20477782 - 20477016	2	2	1	2	2	2	2	0
88	BraTo-2	B. rapa	AAACGGCTCTGATTCTTAATATGG	AAAATAAAGCAACATGTGTCCAA	57.9	618	A09, 5083066 - 5083832	2	2	1	1	3	3	2	0
89	BraTo-3	B. rapa	ATTTTTAAATGCGGCGACAC	TTGGGCTTTGATCTTCCAAC	55.35	540	A06,4898842-4899692	1	1	1	2	1	1	1	0
90	BraTo-3	B. rapa	GTACTTTTCGATAATGCTTTCGTG	TGGCAATATAAGAACGGTAGGG	60.2	550	A10,15607344-15608192	3	3	1	1	2	2	2	0
91	BraTo-3	B. rapa	AAAGCGAAAACCTTTGGGTA	GTTCTCTTGGGGGCAATTTT	55.35	605	A01,24987407-24988641	2	2	1	1	0	0	0	0
92	BraTo-3	B. rapa	CGTCCGTCTGCCTTTAATTT	TGTTTGGACAATATTTTAGAAGTTCC	58.2	898	A08,16337060-16338267	1	0	1	1	0	0	0	0
93	BraTo-3	B. rapa	CGTCGCCAACAGTATTTGTG	CCATCACATCTGGACAGCAC	59.45	681	A04,10556791-10558042	0	2	1	2	2	2	2	0
94	BraTo-3	B. rapa	CGTTGCTCCCTAATTCCATC	CGAGTTCACGCTCATCCATA	58.4	626	A01,4193327-4192105	0	0	1	1	0	0	0	0
95	BraTo-4	B. rapa	TTGCAATGACTTTCGACACC	CGATCTCTGCTCACCCCTAT	58.45	697	A07,6176439-6177798	0	1	1	1	0	0	0	0
96	BraTo-4	B. rapa	CTCGGAGATGGTTCGACATT	CTTCCTTTGCATCGCAATAA	56.35	547	A03,30055469-30056828	1	0	1	1	0	0	0	0
97	BraTo-4	B. rapa	AATTTCGCGGTCACCATAAG	CCAGAAGGAAGCTTTGATCG	57.4	697	A05,6520989-6519830	0	0	1	1	0	0	0	0
98	BraTo-4	B. rapa	CGTTACGGTCCCATTGTCTT	GGTGGCATCTCTCGTCTCTC	60.45	697	A09,421004-419847	2	2	1	1	2	2	2	2
99	BraTo-4	B. rapa	TCATTATGAACGGACGTGGA	CGAATCTTTGATTTCGACACTTC	57.85	629	A08,13171125-13172264	2	2	1	1	0	0	0	0
100	BraTo-4	B. rapa	GACCATCTCCAATGTATTTTGC	GCAATATCGAAACGCCAAGT	57.4	609	A02,26133672-26132538	1	0	1	2	0	0	0	0
101	BraTo-5	B. rapa	TCAGGATTGGATCTGAAGTTGA	CTTTTCCTCCGCCTTCATC	57.85	682	A01,25176108-25176993	2	2	1	2	2	2	2	0
102	BraTo-5	B. rapa	TCACTTCACATAAAAAGTGAAAATCT	TTGCAACTGCATCCAAGAAC	57.4	617	A09,11075745-11076632	3	3	1	2	3	3	3	0
103	BraTo-5	B. rapa	TGGTGTTCATAATGCGACAAA	TATCTCTTCCTCGGCGATGT	56.9	749	A03,7296566-7297849	2	2	3	3	2	3	2	0
104	BraTo-5	B. rapa	CGCCCATATGATCTCTTCGT	CCCCTTTGAGGATCAAAACA	57.4	785	A02,16043223-16044505	2	2	1	1	2	2	2	0
105	BraTo-5	B. rapa	CGGCTTTAAAACAGGTAGCC	CCAGTAACTTCCGTCCCTGA	59.45	740	A07,14872751-14874014	1	1	1	1	0	0	0	0
106	BraTo-5	B. rapa	AAGGAGCAGGACAAGCATACA	GCATGCTCCTCTTCTTGGAT	58.9	840	A02, 18367490 - 18366195	2	2	1	1	0	0	0	0
107	BraTo-5	B. rapa	GGTGGTGGGAGAGTCAAGAG	GCTGTGAGACGGAGATAGCC	62.5	819	A07, 22241578 - 22240291	2	2	1	2	2	2	2	2
108	BraTo-5	B. rapa	GGATCTTGACAATGGCAGGT	TAAAACCCACCCTGCAGTTC	58.4	847	A05, 16021786 - 16023071	1	1	1	1	0	0	0	0
109	BraTo-5	B. rapa	GTTGGCGGCTTGAATATAGC	CCCTTATATGTGTGGCTGGA	58.4	801	A01, 8520543 - 8519258	2	2	1	1	2	2	2	0
110	BraTo-6	B. rapa	ATGGGTGGTCCATTAGTCGT	AGATTCTTCTCGATCTCCTTCG	59.35	685	A06,24716484-24717325	2	2	2	2	1	1	1	1
111	BraTo-6	B. rapa	GGTTTTCGGATACCCCACTC	GTCGTCAAAATTTGGGGAGA	58.45	689	A01,16923870-16924723	1	1	1	1	0	0	0	2
112	BraTo-6	B. rapa	GCCCATTCTTTAATGGGAAA	CCCAGATCAGTGGCAAACAT	56.35	744	A02,10095224-10096468	1	1	1	1	2	2	2	0
113	BraTo-6	B. rapa	CAGGGAACGGTGAGGAATAA	TGTGTTTCCAAACAGCACAA	56.35	724	A09,22458372-22459625	0	0	1	1	0	0	0	0
114	BraTo-6	B. rapa	TCAAACAAGCCGATGTTGAA	AGTGGAGTCGTTCTCGCAGT	57.4	786	A03,22384152-22385406	1	1	1	1	0	0	0	0
115	BraTo-6	B. rapa	CAGTGGAAAGGCTGGTTTGT	GAATGTGGGGACATGGAATC	58.4	723	A02,8655552-8654337	2	3	1	1	2	2	2	3
116	BraTo-7	B. rapa	TACACTGGCTGGTATTTGTCCA	AGAAGGAGTCATATCTATCATTTGTCA	56	651	A09, 9412093 - 9413047	1	1	1	1	0	0	0	0
117	BraTo-7	B. rapa	TCAATTTGAATACGGTTTAGGC	CACCCATAAATACAAAGCCCTA	56	682	A01, 7609556 - 7610514	0	1	1	1	1	0	1	0
118	BraTo-7	B. rapa	AGAAACATTGGCGACGAAAT	TCCAAACTTTATTTAGCGTTATTGG	56.75	798	A08,13919755-13918395	1	0	1	1	0	0	0	0
119	BraTo-7	B. rapa	CCCATACGGATGTGCAGATAG	AAAACCGCTTTGCTGGTTAC	58.85	722	A06,1451084-1449724	0	0	1	1	1	1	1	0
120	BraTo-7	B. rapa	CCAATTTGTTTCGTTTGTATGC	CAGAAGGTGTCGGTCCAAAT	57.5	776	A02,18136579-18135235	0	1	1	1	0	0	0	0
121	BraTo-8	B. rapa	CGATGTTTTCCTACGTGCAT	CACATGCTCCCCCTATGAAT	56	648	A02 , 11098557 - 11099498	2	3	2	3	0	0	0	0
122	BraTo-8	B. rapa	GCCTTCTATTTTCGGGAGTG	AACAGGAGTGAGGCGAACAT	56	651	A07 , 6556388 - 6557329	3	3	1	1	3	2	2	0
123	BraTo-8	B. rapa	CACACGGCATTTTTGTCAAC	AATTTTGTTGGTTTCATTTTTGA	54.3	836	A01,2982166-2983516	1	1	1	1	1	3	3	0
124	BraTo-8	B. rapa	TGACAAACATGGGTTGTGCT	TCATGAGTGGGCAAAACAAA	55.35	823	A06,4434095-4432755	3	3	1	1	0	0	0	0
125	BraTo-9	B. rapa	ACTGCATTCGACAAGGCTCT	TCGTGAACTGGAACGCTACTT	56	471	A02, 22066615 - 22067086	3	3	1	1	2	2	2	0
126	BraTo-9	B. rapa	GGTCTTCGCTTGCTTATGTGA	GAAACCAAAGGGAGGGAGAG	56	407	A02, 17974222 - 17973754	0	2	1	2	1	0	0	0
127	BraTo-9	B. rapa	TGCAGTGCTTAGCCTTGCTAT	TTTGTCGAGCGATTAGAGTTGA	56	415	A02, 11834193 - 11833733	1	0	1	1	0	0	0	0
128	BraTo-9	B. rapa	TGTGTCGGTGAGAGTAATAGGC	CGATATTGGAGCACCATCAA	56	425	A03, 24086474 - 24086929	1	1	1	1	0	0	0	0
129	BraTo-9	B. rapa	GCATCGCACCACTCTAGTCA	AAACTCCGTGGCGTTGTTAC	56	400	A04, 12174982 - 12175394	0	0	2	1	0	0	0	0
130	BraTo-9	B. rapa	CCCCTCGTTTCAATTTTGATT	ACATTAGGGCTGTTCGTTTG	56	352	A04, 7730420 - 7729966	0	1	3	3	1	3	3	0
131	BraTo-9	B. rapa	CCAAGAGGACATTCCAACCT	CCATCATTTAGGGGATTAAAGG	56	427	A05, 3276177 - 3276643	2	2	3	3	1	1	1	0
132	BraTo-9	B. rapa	CCTTTGTTGATTCCTTCTTTGC	CGAAAGCTGACTGGGCTAAC	56	400	A05, 14914881 - 14915335	0	0	1	1	0	0	0	0
133	BraTo-9	B. rapa	CAACGCTCCCTTGTCTGATT	GCTGCCAGAAACTCAAATCC	56	422	A06, 5898530 - 5898980	3	2	3	3	2	2	2	0
134	BraTo-9	B. rapa	TCGTCTTTTGAAATCCATGAAA	CATCAGTGAGGGAAGGCACT	56	420	A06, 21891558 - 21892017	1	2	1	2	0	0	0	0
135	BraTo-9	B. rapa	CGATATCCATACGCCAGTGA	TACGGGAATAAGGTGGTGGA	56	400	A07, 15772288 - 15771831	2	3	1	1	3	2	3	2
136	BraTo-9	B. rapa	TTCAAAAATGTGACACAAACCA	GTGGGACACGTGGCTAGAAT	56	424	A09, 25991883 - 25992352	0	0	1	1	0	0	0	0
137	BraTo-9	B. rapa	ATGGTTCTGCAGTGCATGTT	CTTAAGTTATGGGACGGCACT	56	400	A09, 4672391 - 4672845	0	1	1	0	0	1	1	0
138	BraTo-9	B. rapa	GCGAAACGATATCAGCCAAG	AACGCAGACGCGATAAGC	56	428	A09, 3930118 - 3929689	0	1	1	0	0	0	0	0
139	BraTo-9	B. rapa	CAGTCCTCCTTCCCGATTTT	AACCCAATTAGGTCGCCTTT	56	400	A09, 22843228 - 22842802	2	2	3	2	2	0	2	0
140	BraTo-9	B. rapa	CCGTATTGCAAGCTACTTTGG	TTGTTAATACTTTGAAACGTACCATTG	56	400	A09, 8281881 - 8281451	2	1	1	0	1	1	1	0
141	BraTo-9	B. rapa	AGCGCGAATTCGAAGAAACT	ATCCAGTGACCCAGCAACC	56	404	A09, 5692078 - 5691655	2	2	3	3	2	2	2	0
142	BraTo-9	B. rapa	CTGATAACGATGGCGGATTT	TGACATGAAGCACAACCAACT	56.9	868	A05, 17439543 - 17438260	3	3	3	3	2	2	2	0
143	BraTo-9	B. rapa	GATCGGCTTCGTGAAGAGAC	AACAGCTGCTTCCTCCTCAG	60.5	756	A09, 29750486 - 29751761	3	3	1	1	2	2	2	0
144	BraTo-10	B. rapa	TGTTTACATCCTTGTTGAAACACAT	TGACTTTGAGCCTTGAGTGC	58.8	494	A05,16599202-16598545	1	0	1	1	0	0	0	0
145	BraTo-10	B. rapa	AAATTTAGGCCCAGACAGTCC	AGGCTGAAGAACAATATGCTTT	58	715	A09, 31868449 - 31867194	3	1	1	1	0	0	0	0
146	BraTo-10	B. rapa	TCATGTGCGGAATGAATTTT	TGACTTTGAGCCTTGAGTGC	55	780	A05,16599502 -16598247	1	1	1	1	0	0	0	0
147	BraTo-10	B. rapa	AAGTTACGCTTCCTGGCAAC	GGTCCAAAATAAGCATTCCATC	58.4	814	A02,22745529 -22746781	1	1	1	1	0	0	0	0
148	BraTo-11	B. rapa	CAAAGCCGCAAGAGAAGAAT	GAGTGTAGCAGCTGGGGAAC	59.45	816	A10, 15095821 - 15094517	3	2	1	2	2	2	2	0
149	BraTo-11	B. rapa	GATCCGGACAATGTGGTTCT	AGAAGATAACGCCGGTGAGA	58.4	762	A02, 8444574 - 8443302	2	3	1	1	2	2	2	0
150	BraTo-12	B. rapa	TTTTTGAGGTTGCTTTCAAATG	TCTTCATAGTCATACATGGTTTGC	57.4	510	A03,8642832-8643514	2	2	1	1	0	0	0	0
151	BraTo-12	B. rapa	TTTTAGGGTTGGCGTGTAGC	CCCTTAAATCTTGTGCTTCCA	57.9	580	A05,15168655-15167980	2	2	1	2	2	2	2	0
152	BraTo-13	B. rapa	AATGTTGGGATTACACCAAAAC	AACCGGTTCTGGATTGAACA	56.5	576	A03,21239255-21238587	1	1	1	1	0	0	0	0
153	BraTo-13	B. rapa	GGATAACACATGCAACGTATCG	GCTAAAAATTGAGCCACACCA	58.85	589	A06,17754199-17754867	3	3	1	2	2	2	2	0
154	BraHAT-1	B. rapa	CGGTTTCTGTTAACGGTGGT	AGCGATTACCTGGCAAAAGA	57.4	749	A02,18189062-18189899	0	0	1	1	0	0	0	0
155	BraHAT-1	B. rapa	CCCACATCCACTTGTAGAGC	TTTTGCGCCATTGTTTTGTA	56.4	646	A05,8959748-8960581	3	3	1	1	2	2	2	0
156	BraHAT-2	B. rapa	ATCCGACCCGAAGTACAGAA	AATGCAAGGCAGACTCTCGT	58.4	466	A01,16490866-16491713	1	1	1	1	3	3	3	0
157	BraHAT-2	B. rapa	TGGAGCCATGAAAACAACAA	CAAATTGATGAGCCTGCGTA	55.35	428	A10,14985325-14986172	3	3	3	3	2	2	2	0
158	BraHAT-2	B. rapa	TTAAAGTGGGCCAAAACTGG	CAAATTGATGAGCCTGCGTA	56.4	815	A10,2644077-2642830	3	3	1	2	2	2	2	0
159	BraHAT-2	B. rapa	TTGGTTTCGGCTCAGTTTTT	AACGATGCCAAGGTTTCAAG	55.35	798	A06,16871627-16872874	3	2	1	1	2	0	2	0
160	BraHAT-2	B. rapa	TCGTCACGTCTGATGACACA	TGCATAGGTTGGGGAAAAAG	57.4	785	A02,22881684-22882928	1	1	1	1	0	0	0	0
161	BraMu-1	B. rapa	GCGCAAAACCTTTGATTCTC	TGAAAATTTATACGCGGTAGATG	56.95	583	A03,30100185-30099552	3	3	3	3	2	2	2	0
162	BraMu-1	B. rapa	TTCGGATTTTCCGTTTCAAG	TTCAAATGTATCGACCCAAGA	54.9	533	A04,4975410-4974775	0	0	0	0	0	0	0	0
163	BraSto-2	B. oleracea	CCTTCATCAAGCGATTTTGG	CGCACAAAGAGGACAGTTGA	57	600	AJ858568	1	1	1	1	3	3	3	1
164	BraSto-2	B. oleracea	AGAGCTTACCACTTGCGCATC	AAAACTATAGGCCCTTGCTTTG	55	533	BH544802	1	1	1	1	1	1	1	1
165	BraSto-2	B. oleracea	ATATAGTGGAACTAACATTTGATACG	CAACTGTTTAAATACTACTCCTTCCA	60	409	BH477693	2	3	2	0	3	3	3	0
166	BraSto-2	B. oleracea	CTTCCGCGAGCTTCCACAGCAT	AAGCCTCACGGACGGCAATTGTT	59	537	BZ030958	1	1	0	0	0	1	0	0
167	BraSto-2	B. oleracea	GTTGTAAGTGCCTCAACACCA	AAGCTCAAGCTGTCAAAAGCA	58.5	549	BZ023674	0	1	0	0	0	1	0	0
168	BraSto-2	B. oleracea	ACGGAGTTACCGGTGTGGTTCA	GGGCCAATGGTAAAACAAACAGTGC	56	658	BH661096	0	0	0	0	0	1	1	0
169	BraSto-2	B. oleracea	AAAGCGTCAAACCACGTGAGCG	CGTGCGGTCCACGAGGGAAT	59	479	BH544802	3	3	2	2	2	2	2	2
170	BraSto-2	B. oleracea	AAAGCCTTATAATGAAGGTGCAA	TCGTTTTAGAATTGTGCACATAGA	59	407	BZ445145	0	1	0	0	0	0	1	0
171	BraSto-2	B. oleracea	CCTTTCCGACAGTTTTGTCC	TGGCGTTCACATGATTCACT	59.5	461	BH966807	1	1	2	2	3	3	3	2
172	BraSto-2	B. oleracea	AGATTGATTCTCGCCCTGTG	GCCATTAATTAGGCATGCAA	59	523	BZ009880	2	2	2	2	2	2	2	2
173	BraSto-2	B. oleracea	GGCGAATAATCGATTGGGTA	AGCGAACAAGCTGACTCTGAC	59	558	BZ039703	1	1	0	0	1	1	1	0
174	BraSto-2	B. oleracea	TGACGATTTTAGGAGGACTGG	GAAGGCATGCTGATGAATGA	59	582	BH436961	1	0	1	1	1	1	1	0
175	BraSto-2	B. oleracea	CAGACTGATATCATCGCCACTG	TTTAAAATCGTTATGATGGGGTAG	59	591	BZ034920	0	0	0	0	0	1	0	0
176	BraSto-2	B. oleracea	AGCGGACCCAAACTAAAAGG	CGTTTGAAACTGGGGAAAAA	60	573	BH983851	3	1	0	0	0	0	0	0
177	BraSto-2	B. oleracea	ATGGAAGCGTCCTCAATCAT	CCGGCTGGATCAGCTCTAT	60	520	BH741121	1	0	0	0	1	2	1	0
178	BraSto-2	B. oleracea	GCTTGGTGTGCTTCTCATCA	CAGAGAAAGGGAGAAAAATGGA	60	519	CC962190	3	3	2	2	0	3	3	0
179	BraSto-2	B. oleracea	ACAACCGACTTACCCACAGC	GCTTCTCCAATCATTTTCTTTTC	59.5	522	BZ025680	0	0	0	0	0	1	1	0
180	BraSto-2	B. oleracea	GCAGAAATCTCCATCCCAAG	CCTTGACCACCATTTCCAAC	60	510	BH547618	1	1	1	0	1	2	1	0
181	BraSto-2	B. oleracea	GGGAAGCTTCGAGGAAAAAC	TCGAACCGAAAAATCCAGAG	60	541	BH696438	0	0	0	0	1	3	1	0
182	BraSto-2	B. oleracea	ACGGTGGTTCAAGCTTCTTC	AAAATGAAACCCGATAAAGAAAGA	59	546	BH576433	0	0	0	0	1	1	1	0
183	BraSto-2	B. oleracea	GCTCGGGTAGCTTTATTGAGG	TCCAAGCGTTGAAAGAAGAA	59	498	BH567180	3	3	2	2	3	3	3	0
184	BraSto-2	B. oleracea	AATTTTGGACTAAAAACGTGGA	TCAGGAAAGGAGATAAAGACGTG	59	500	BH522833	0	3	2	2	1	0	0	0
185	BraSto-2	B. oleracea	CTCCCTGGCATAACAAGAGC	CGTGGTTCCAGTTGTCCATA	59.5	583	BH473854	2	0	2	2	0	0	0	0
186	BraSto-2	B. oleracea	GCAAATATCGTTCTTTGTTATCTTG	TCAATTTGTCCTGGTGTATCTTTT	58	425	BH597228	0	0	2	0	0	1	0	0
187	BraSto-2	B. oleracea	GCTGATGCGCACTAATTCAA	TGCTCCATCCCCAATTTCTA	60	594	BH999789	1	1	2	0	1	1	1	0
188	BraSto-2	B. oleracea	TGCTCCATCCCCAATTTCTA	GCTGATGCGCACTAATTCAA	60	595	BZ046072	0	1	2	0	0	0	0	0
189	BraSto-2	B. oleracea	CGCTCTTCTTCTCTGGTTGG	TCGCAACCATTTCTGAAACA	60	595	BZ062321	0	0	0	0	1	0	0	0
190	BraSto-2	B. oleracea	AAGTGATCGGTGACCAAAGG	TGTGACTGGTGACCATTTGAA	60	516	BZ498291	2	2	0	0	2	3	0	0
191	BraSto-2	B. oleracea	AAGCCTGAAATATTATCTATTCACTCC	TCATCACATATCATTCTAACAAAACAA	59	753	BH603149	1	1	0	0	0	0	1	0
192	BraSto-2	B. oleracea	AGACCATGATTAGCCCGAAG	CAGCAGCAGGACATTTCATC	59	528	BH439730	3	3	2	2	1	2	2	0
193	BraSto-2	B. oleracea	TGACGGTGTTGTTTTATGCTC	TTTGTTCCATAGTGCTCATGTT	58	600	BH678093	3	3	2	2	1	1	1	0
194	BraSto-2	B. oleracea	CCCCGTAAAATCTCCGATTA	CACCACATCACTTCGGTCTG	59	528	BH464927	0	1	0	0	1	0	1	0
195	BraSto-2	B. oleracea	ATGCAAAATCCAAAGGAACG	TGTGGGGACAAAAGTTGACA	60	588	BH562455	2	3	2	2	3	3	3	0
196	BraSto-2	B. oleracea	TGTGGGGACAAAAGTTGACA	ATGCAAAATCCAAAGGAACG	60	588	BZ482057	2	3	2	2	3	3	3	0
197	BraSto-2	B. oleracea	GACTCTTGCTTCAAAAACGGTA	AATGTGTGGTGTGTGCCAAT	59	466	BZ458326	3	3	2	2	1	1	1	0
198	BraSto-2	B. oleracea	CAAATGATGTAAAAGAGATGAAAACTG	CCACGATTCTTACCCAATGC	60	585	BH479026	1	1	0	0	1	1	1	0
199	BraSto-2	B. oleracea	AATCTGAGCGGAACAGTCGT	TCTTCTTTGGGATGGAGGAA	59	538	BH578137	1	0	0	0	0	3	3	0
200	BraSto-2	B. oleracea	AGCCGCCTTTACATCTATGC	GTGGTGGGGAGGTATGACAG	60	567	BH982959	2	3	0	2	3	3	3	0
201	BraSto-2	B. oleracea	CAAATTGCCTTCCACTGGTT	CAGATTCCCAAAATGGGTTG	60	464	BH729686	3	3	0	0	1	1	1	0
202	BraSto-2	B. oleracea	CCAACAATGCAGCACTGAAA	TGGAAAAGGTGGAAAATGGA	60	508	BH450103	1	1	1	1	1	1	1	0
203	BraSto-2	B. oleracea	ACGATACACCGAGCATTTGA	ACCAAAAGTTGCTTGCATCC	60	516	BH989151	1	1	0	3	1	2	1	2
204	BraSto-2	B. oleracea	CGGGATTCACCGACAGTAGA	AAGAAACGACTTCGGCTACG	60	586	BH479690	1	3	3	3	1	1	1	1
205	BraSto-2	B. oleracea	TTTCTTATCGATTGATCCCTTG	GTTTGGAAGCAAGGTCGTGT	59	558	BZ442791	1	1	0	0	1	1	1	0
206	BraSto-2	B. oleracea	TTCTCATGCTCCTCCGTTTT	GGGACAACGAAACTTTGACG	60	506	BH588287	3	3	0	0	0	0	0	2
207	BraSto-2	B. oleracea	AACCGGTGGTCATGGTTTAG	CACATGCTCCTTCCGTTTTT	60	580	BH944739	1	1	0	0	1	1	1	0
208	BraSto-2	B. oleracea	CTGATATCTCGCCCTGTGGT	CCCAAACAGAACAAAAGAGCA	60	563	BZ058898	1	1	1	0	1	1	0	0
209	BraSto-2	B. oleracea	CCCTGTGGTGGAATTCTATG	CCCAAACAGAACAAAAGAGCA	59	553	BZ058899	3	3	2	0	1	1	1	0
210	BraSto-2	B. oleracea	CTCCGGCTTAACTTGTGACT	ATCCATCCTTGCTGAGTTCG	59	565	BH423172	3	3	2	2	1	1	1	0
211	BraSto-2	B. oleracea	TCCTCCATTTTGTTCCTCCA	ACCGATATCCCCCTTGAAAA	60	434	BH566464	1	1	0	0	1	0	1	0
212	BraSto-2	B. oleracea	GATTCCCTCAGATCGGTCAA	GGATGAAAAATAATACTCCGTCCA	60	676	FI737490	2	2	2	2	2	2	2	0
213	BraSto-2	B. oleracea	GCCTTCTCCCTTACAAGTTGC	CGCAAACCCCAAGGAAATA	60	698	FI712445	0	0	0	0	1	1	1	0
214	BraSto-2	B. oleracea	GCATGCATCGTGTTGTTTCT	CACGTTTTTCCCAGCTCATT	60	563	FI692541	2	2	2	2	2	3	3	2
215	BraSto-2	B. oleracea	CAAACGGTACGCTGTTCTGA	TGTTTCGATGTGGAGCTTTTT	60	527	FI760306	1	1	0	0	0	0	0	0
216	BraSto-2	B. oleracea	TTTTGGGCCATAAAAGCAAT	ACGAACTCGTCGTGAACCTG	60	600	FI756931	1	1	0	0	0	0	0	0
217	BraSto-2	B. oleracea	ATCGGGCAGTGCAAAATACT	ATGCCCCAAGATGGATACAG	59	539	FI747394	1	1	0	0	1	1	1	0
218	BraSto-2	B. oleracea	TGGGTGCAATTTCCCTTAAC	CCAAAAATGGGTGAATCCAG	60	595	FI756162	1	1	0	0	1	1	1	0
219	BraSto-3	B. oleracea	GCAGGCTCGGTTGAACTTAT	GATCCGTCCCAGACCTATTG	59.45	849	C09, 19138514 - 19139736	1	1	0	0	1	1	1	0
220	BraSto-4	B. oleracea	TGAAATTGTTAAATTGGGTGAAA	CGGTCCATGCCTTTTTAATG	55.2	867	C08:29409162-29410319	1	1	2	1	1	1	1	0
221	BraSto-4	B. oleracea	TCTCTCCGTTCTAATGAAATACTCC	TCGGAACATCAACATTTCTTAAA	59.1	854	C03, 21871993 - 21873544	1	1	2	2	1	1	1	0
222	BraSto-4	B. oleracea	CCGGCTCAAAATATGACACA	CAGGGGATTAGTGGTAAAGGTG	59.25	816	C01, 8359555 - 8361000	1	1	0	0	1	1	1	0
223	BraSto-4	B. oleracea	TGCAAAACTCACTCGTATGGTC	TGTTTAGCTTTCTTTTTGCCAAG	58.9	852	C04,9716684-9715721	1	0	1	0	0	3	3	0
224	BraSto-4	B. oleracea	ATGGTATCGCACATTCGTCA	CAGATGCGTCAAAGGTTCAC	57.4	864	C08, 22700185 - 22701634	1	1	0	0	1	1	1	0
225	BraSto-4	B. oleracea	GAGCGCAATCCAATCCTTAG	TCAAAAGAGACAAGGTCCCATA	58.4	862	C07, 37490126 - 37491674	2	2	1	1	1	1	1	0
226	BraTo-1	B. oleracea	CCACTGGTGGTGGAATTCAT	AAGAGGGAGCCACCGACT	58.4	515	BH984935	1	1	1	2	0	0	0	0
227	BraTo-1	B. oleracea	AGACCATGATTAGCCCGAAG	CAGCAGCAGGACATTTCATC	58.4	528	BH439730	3	2	3	0	0	0	0	0
228	BraTo-1	B. oleracea	AAGGAACACGAAGGCTACGA	CCCGGATTTCTTAAGATGTAGTTC	60.1	568	BH591717	2	0	0	0	0	0	0	0
229	BraTo-1	B. oleracea	CGGCAATTATAGTGTCAACCAA	TGTAGAATATGATCCGTGTGCTG	59.75	525	BZ059075	3	0	0	2	2	2	0	0
230	BraTo-1	B. oleracea	GGGAGTGACCGAAACGATAG	TGCAAGATTTTGACGGAAAG	57.4	589	FI713095	3	2	2	2	0	2	1	0
231	BraTo-1	B. oleracea	TTTTGACTCACTTGTAGGAGACAATTA	GATTTAAAGAAAATTGTTTTGGTTATG	59.95	508	FI723882	2	3	2	2	1	2	1	0
232	BraTo-1	B. oleracea	TCAACTAGGACCTCCCCATTT	AAACAGGCGGTTATTTCTGG	57.9	589	BH541148	1	0	0	2	2	2	2	0
233	BraTo-1	B. oleracea	TTGGGACCAACCTAAAAGCA	TTTGGGATTTTGGATCAGGA	55.35	501	BH684093	0	0	0	0	1	1	1	0
234	BraTo-1	B. oleracea	GAGACCCCTGCATTAACGTG	GGAGAAGGTGTGACGGAGAC	61.5	546	FI680356	2	2	0	0	1	1	2	0
235	BraTo-1	B. oleracea	GGGTTCTTAGGATGGGGTTC	AAGGCCCACAACCAATCTC	58.9	503	CC957942	0	0	0	0	1	1	0	0
236	BraTo-1	B. oleracea	GACTATGATGGGACGGATGC	TGAATGCCCATCAAAAGAGA	57.4	566	BH607018	2	2	0	0	0	0	1	0
237	BraTo-1	B. oleracea	AACCTGTGCATCAAGAGTCG	TGGGATCTACAAGACCAGCA	58.4	507	CC946627	1	1	0	0	1	1	1	0
238	BraTo-1	B. oleracea	GCAGCCAATGCCTATCAAAT	TGCATGGAAAAGATGGTCCT	56.4	548	BZ051689	3	3	2	2	1	2	1	2
239	BraTo-1	B. oleracea	TCCAACTCATGGGCAGAACT	TTGGGGTCGAGACCAGACTA	59.45	518	FI724844	2	2	2	2	1	2	1	0
240	BraTo-2	B. oleracea	TGAGAACATTTCCAACCCATAA	TCTCCATCAGCAAACGAGAA	56.5	835	C09, 36495449 - 36496800	0	0	0	0	0	1	0	0
241	BraTo-2	B. oleracea	GGCGTGTTCAAAACACAATC	AGACAAATGCGAGTACCGAAG	57.9	618	C09, 8079882 - 8081239	1	1	0	0	0	0	0	0
242	BraTo-2	B. oleracea	GAGTGATTCCGACGGTGATT	TGAATTCTAGTGGCGGCTTT	57.4	826	C08, 31574397 - 31575749	1	3	1	3	3	3	3	0
243	BraTo-2	B. oleracea	CTTAGGGGGACGCATGAATA	GCAACACGATTGAAGACTGG	58.4	899	C08, 14344537 - 14345900	3	3	2	2	3	3	3	0
244	BraTo-2	B. oleracea	TTCGGATCTTAGTTCCTGTCG	TTCATTGAGACAACAACCCATT	58	673	C02,37276426-37275666	1	1	0	0	1	1	1	0
245	BraTo-2	B. oleracea	GCCCGTGTCTGCAAATAAAT	CGATCTTGATGTAACGCATTG	56.9	608	C03,42663290-42662525	1	1	1	1	3	1	3	0
246	BraTo-3	B. oleracea	CCAACCGCATAAACCTTAGC	TGGAGATGCTCTGAAGCACA	58.4	527	C02:13800759-13801610	1	1	1	1	1	1	1	0
247	BraTo-3	B. oleracea	CAAGTGCATTTTGGAAACGA	ACCATCTCCAAGCAAAATGG	55.35	518	C09:9453916-9454766	0	0	0	0	1	1	1	0
248	BraTo-4	B. oleracea	GCGACACGTAAACGAAGAGG	ATTGGCGATAACGAAAAACG	57.4	500	C09:18463065-18463824	3	2	0	0	1	1	1	0
249	BraTo-4	B. oleracea	TTCAAGGTAACCTGCCTCGAT	AATACACCGTCGGAGAATGC	58.9	573	C06:20585906-20586664	3	1	0	0	1	1	1	0
250	BraTo-5	B. oleracea	GAATTGGCACGTGAACGTAA	AATTACGAGGATAAGACCTGCAT	57.85	625	C05:3479942-3480827	3	3	2	2	3	3	3	0
251	BraTo-5	B. oleracea	TTGTTCATATGCGGTTGAAGTT	TTCGAGCACATTGAACTATTGA	56.6	600	C08:40975406-40976290	2	2	2	2	1	1	1	0
252	BraTo-6	B. oleracea	GGCTTGAGGAGTCCCATACA	AGCCCACACCGTATAGTTCG	60.5	683	C04:6378046-6378902	2	2	1	1	2	2	2	0
253	BraTo-6	B. oleracea	CGATCGATGCAGGATGTAAG	AACTTATTTACACTTTCATGCCACT	58.8	682	C09:25283078-25283929	2	3	2	2	2	2	2	0
254	BraTo-7	B. oleracea	CTCTTGCGAAATCAGCATTG	TGCTTCGAGCTAGTTTTGTCTTT	58.8	800	C07, 34162688 - 34163650	1	1	0	1	1	1	1	0
255	BraTo-7	B. oleracea	CCCAATTCGCCCATCTATTA	TGCGGGTCAAGCTCTAGTAA	58.8	775	C08, 11463289 - 11464250	0	0	0	0	1	0	1	0
256	BraTo-7	B. oleracea	GAACCCCACGGTTATCAAAA	TGTGAAAGGAGGATTCACGA	56.4	877	C07, 5279451 - 5280802	3	3	2	2	1	1	1	0
257	BraTo-7	B. oleracea	TTGCTTTGGCTTTACTTTTAACC	GTGTTTTGATTTTTGACGGTTT	56.1	887	C08, 36146293 - 36147661	1	1	0	2	1	3	3	0
258	BraTo-8	B. oleracea	ACACACGGCATTTTTGTCAG	TTCTAAAATCTTTGCAGTAGACCTCA	57.4	653	C01, 3841207 - 3842356	1	1	1	1	1	1	1	0
259	BraTo-8	B. oleracea	CAATGGTTTGATCCCTATGTCA	GCCAAGGGGATGTTATTCAA	57.4	679	C04 , 25098758 - 25099705	3	3	0	1	1	1	1	0
260	BraTo-9	B. oleracea	TCGTGAACCTAATTAAAGACAGC	AGGGATGTCGCAATAGGATG	58	530	BZ443090	0	0	2	2	3	3	2	0
261	BraTo-9	B. oleracea	CATATCAACAAAGGAAAAGATCACC	AAGGTAATCTCTATACATAACGGTTGG	58	590	BH424907	2	3	2	2	1	1	0	0
262	BraTo-9	B. oleracea	CAAAAAGCGTGCACATAAGC	TTCCCTTCATTTTCCTGGTG	56.4	488	C01,35449083-35448433	2	2	2	2	3	1	3	0
263	BraTo-9	B. oleracea	CGAATCAGTGGTTCATGCTC	CATCAGGGCCACTGAAATTA	57.4	551	C05,23733014-23732344	2	2	2	2	3	1	3	0
264	BraTo-10	B. oleracea	CAGTGACCAAGAAACGACGA	TAAAACATGGGTCCGACTGG	58	508	C01,4518815-4519465	2	2	2	2	3	3	3	0
265	BraTo-10	B. oleracea	CAATCACATACCAAATGAAAAGAGA	TCATGGAAACATATCATCAAGTAAAG	59.6	493	C05,26895392-26896047	2	2	0	0	3	3	3	0
266	BraTo-10	B. oleracea	CCATTGATAGTGAGCGAAAGG	GACTCTCCCGTCTCTTGGAA	59.95	891	C07,39363390 -39364418	1	1	0	0	1	1	1	0
267	BraTo-10	B. oleracea	TTGCACATGGTGAAAGAAAA	ACCAAAGATTTAGGGTTTCAAAT	54	705	C08,24192974 -24194007	0	0	0	0	1	1	1	0
268	BraTo-11	B. oleracea	GGGTTCCTTTTAGCGAGGAC	ATGATAGGCTTTGGGTGCTG	59.45	548	C03,38430232-38429538	2	2	3	3	2	2	2	0
269	BraTo-11	B. oleracea	GCAAACTTTAGGGTTTCTCTGTG	TGCCTCTGTCAACGTAGTCG	60.8	562	C09,3220901-3220207	3	3	0	0	3	3	3	0
270	BraTo-12	B. oleracea	GGGTTCCTTTTAGCGAGGAC	ATGATAGGCTTTGGGTGCTG	59.45	548	C03,38430232-38429538	0	0	0	0	1	1	1	0
271	BraTo-12	B. oleracea	AGGCAAGTCGCAAGTACACA	CCATTTTTGTGGGTCGATTT	56.35	867	C09, 6214636 - 6215859	1	1	0	0	1	1	1	0
272	BraTo-12	B. oleracea	CACTGCACCCTCTCAACAAA	ATCGCTCACCATGACCCTAC	59.45	877	C06, 23906694 - 23907973	2	2	0	0	2	1	2	0
273	BraTo-13	B. oleracea	AAGTTGGTGGGACGTAGTGG	GTAGCGGTCTCTGGAAGCTG	61.5	562	C02,717697-717068	1	1	0	0	1	1	1	0
274	BraTo-13	B. oleracea	CCCCTTTGTTTTGTTTTCCA	CGAGCCCTTTGTTCTCTCAC	57.4	888	C03, 48715078 - 48716310	1	1	0	0	1	1	1	0
275	BraTo-13	B. oleracea	CAACACTTCCCCCAATGTTT	TCCAATGGTTCATGTCATCC	56.4	798	C01, 716755 - 718011	3	3	2	2	1	1	1	0
276	BraTo-13	B. oleracea	TTGTGTTTCAGTGTGATAGATTCG	AGCAAAACGTTGAGTTTGGA	57.2	729	C02, 37060549 - 37061819	1	1	0	0	1	1	1	0
277	BraTo-13	B. oleracea	AGTCTAGCTTCGCCCTCTGA	GAGAGAGCGATTTAGGCATGT	59.95	651	C03, 50535757 - 50537025	0	1	0	0	1	1	1	0
278	BraHAT-1	B. oleracea	CTGTGGTTTGTGGTTTTTGC	GCTCACAAAAGTTGGTTTTTGG	57.4	664	C01,9590528-9589860	2	2	2	2	2	2	2	0
279	BraHAT-1	B. oleracea	ACTGTTGCCCACAAGGTTCT	GAGATTTTGGATAGTTTTGACTCG	59.25	883	C08, 29645182 - 29646446	1	1	1	0	1	1	1	0
280	BraHAT-1	B. oleracea	CTCCAGGCTCCATCCATTAC	TTTAGCTCGGCCATCAGAGT	59.45	881	C03, 41760063 - 41761329	2	2	2	2	1	0	1	0
281	BraHAT-1	B. oleracea	GGGATCACCTTCAGCACATT	TTGTGCTTGGCTGATTGTTC	57.4	850	C07, 34977702 - 34978948	2	2	2	2	1	1	1	0
282	BraHAT-1	B. oleracea	GTTGGGGTTAAATCGAGTGC	CCGCGATACAATAAAATTCCA	56.95	852	C01, 22259810 - 22261077	2	2	2	2	2	2	2	0
283	BraHAT-2	B. oleracea	CCATCGGAGGAGTAGCTCTG	GTCCCTTCCCTGTCACAAGA	61.5	499	C02,34264637-34263798	0	1	1	2	0	0	0	0
284	BraHAT-2	B. oleracea	CCATATGAATCCGGTTTTGG	GATCCTTTGGACCCAATCAG	57.4	596	C02, 36412822 - 36414254	2	2	2	2	3	3	3	0
285	BraMu-1	B. oleracea	CCCATCTGTCTCGAGTGTTG	TATCGAGATGTCGCTGTTCG	59	466	C09, 29892013 - 29893446	3	3	3	3	2	2	2	0
286	BraMu-1	B. oleracea	TTGTCACTACTCGCCGATAAAA	ATGGCCGCTTCTCTGATTT	56.8	885	C06, 25435747 - 25437162	1	3	0	0	1	1	1	0
287	BraMu-1	B. oleracea	GAGCCTAGCGAACTTCTCCA	CTTCCCACCAAACGACCTTG	60.35	832	C03, 26937865 - 26939301	1	1	1	1	1	1	1	0
288	BraMu-1	B. oleracea	AGTGAATTCTTCATCCACGAAA	CCGAAGAGGGAATAATGCAG	57.5	832	C01, 23536539-23537388	1	1	1	1	1	1	1	0
289	BraMu-1	B. oleracea	AAGTCGAGGCTTCTTATCCAT	GTTTGTGTATCCTTCATCATTTTTG	58.3	817	C06, 25413578-25414426	0	3	0	0	1	1	1	0
