# Supplementary material for: Genome-Wide Comparative Analysis of 20 Miniature Inverted-Repeat Transposable Element Families in Brassica rapa and B. oleracea
Source: PLoS One. 2014 Apr 18;9(4):e94499. doi: 10.1371/journal.pone.0094499 (PMC3991616; doi:10.1371/journal.pone.0094499)
Supplement: File S1 — Figure S1. Representation of predicted secondary structure and expected loop formation of 20 MITE families used in this study. Figure S2. Distribution of nearly intact MITE members in B. rapa , B. oleracea and A. thaliana . The physical position information for the 20 MITE families in (A) B. rapa and (B) B. oleracea pseudo-chromosome sequences are listed in Table S3 and S4. (C) The distribution of members of four homologous MITE families in the A. thaliana genome. Figure S3. Comparisons of the amino acid sequences encoded by the MITE-inserted gene Bra016667 and its paralogs Bra026774, Bra026150 and orthologs (At1g15270, TRANSLATION MACHINERY ASSOCIATED7) and Bol038124, Bol029240 and Bol031556. The sequence added by the BraTo-9 insertion is indicated and highlighted. Table S1. Primers and polymorphism profile from MITE insertion polymorphism analysis of 19 MITE families. Table S2. Characteristics of 20 MITE families and their copy numbers in B. rapa, B. oleracea and A. thaliana. Table S3. Physical positions and characterization of the members of 20 MITE families in the B. rapa genome. Table S4. Physical positions and characterization of the members of 20 MITE families in the B. oleracea genome. Table S5. miRNAs associated with MITE families. Table S6. Analysis of MITE distribution in various genomic locations based on gene annotation in the B. rapa and B. oleracea genomes. Table S7. MITE insertion polymorphism analysis with primers based on B. rapa MITE members. Table S8. MITE insertion polymorphism analysis with primers based on B. oleracea MITE members. (ZIP) [file pone.0094499.s001.zip › MITE survey Supporting informations/Table S3 Physical positions and characterization of the members of 20 MITE families in the B. rapa genome.xlsx]

## Sheet: ST-3 map 20 Br
Table S3 Physical positions and characterization of the members of 20 MITE families in the B. rapa genome
MITE no	MITE family	Chr No	MITE start	MITE end	Alignment length	E-value	MITE locationa	Gene 1	Gene 2
1	BraSto-1	A02	23647410	23647144	267	1e-120	Intergenic	Bra020706	Bra020705
2	BraSto-1	A06	4338419	4338153	267	1e-132	Intergenic	Bra019801	Bra019800
3	BraSto-1	A08	15955269	15955003	267	3e-118	2000d	Bra010681
4	BraSto-1	A10	5761199	5760933	267	4e-123	Intergenic	Bra003045	Bra003044
5	BraSto-1	A10	9618589	9618855	267	5e-135	2000d	Bra002430
6	BraSto-1	A10	11537661	11537395	267	1e-132	Intron	Bra002094
7	BraSto-1	A03	13438603	13438341	263	4e-123	2000d	Bra000840
8	BraSto-1	A08	2160441	2160179	263	7e-128	Intergenic	Bra014254	Bra014253
9	BraSto-1	A09	24164049	24164311	263	3e-118	Intergenic	Bra024596	Bra024595
10	BraSto-1	A01	12444243	12444501	259	2e-125	2000d	Bra036879
11	BraSto-1	A03	23132227	23132485	259	7e-128	Intergenic	Bra012624	Bra012623
12	BraSto-1	A05	5789500	5789758	259	5e-104	2000d	Bra005489
13	BraSto-1	A08	12022451	12022709	259	7e-128	1000d	Bra020807
14	BraSto-1	A09	13718610	13718859	257	2e-91	3'UTR	Bra027511
15	BraSto-1	A09	14343909	14344162	255	9e-109	Intergenic	Bra027439	Bra017333
16	BraSto-1	A05	10730219	10730463	246	2e-115	Intergenic	Bra030379	Bra030380
17	BraSto-1	Scaffold000185	97911	98109	199	2e-44	2000d	Bra040005
18	BraSto-1	Scaffold000375	12333	12524	192	3e-50	Intergenic	Bra041012	Bra041013
19	BraSto-1	A01	26611050	26611239	190	5e-58	2000up	Bra038688
20	BraSto-1	A02	21135954	21136137	190	4e-40	Intergenic	Bra026653	Bra026654
21	BraSto-1	A03	19122212	19122401	190	3e-84	1000d	Bra001882
22	BraSto-1	A04	7416451	7416640	190	3e-65	1000d	Bra025625
23	BraSto-1	A09	719957	720146	190	5e-58	Intergenic	Bra037399	Bra037398
24	BraSto-1	Scaffold000193	128336	128147	190	2e-60	Intergenic	Bra040263	Bra040264
25	BraSto-1	Scaffold000270	35484	35672	189	5e-55	2000d	Bra040821
26	BraSto-1	A10	2330218	2330034	188	2e-72	Intergenic	Bra015352	Bra015351
27	BraSto-1	A06	16209964	16209778	187	2e-08	Intergenic	Bra024493	Bra024494
28	BraSto-1	A04	12226576	12226394	184	7e-57	3'UTR	Bra034379
29	BraSto-1	A01	19075226	19075408	183	1e-70	Intergenic	Bra028275	Bra028274
30	BraSto-1	A04	11055253	11055077	183	6e-42	Intron	Bra032075
31	BraSto-1	A07	13423285	13423103	183	2e-51	1000d	Bra003482
32	BraSto-1	A08	11739805	11739624	183	2e-32	2000up	Bra020843
33	BraSto-1	A10	9223777	9223959	183	1e-39	Intergenic	Bra002496	Bra002495
34	BraSto-1	A02	21687518	21687337	182	2e-29	Intergenic	Bra033045	Bra033044
35	BraSto-1	A03	9977841	9977661	182	2e-60	Intergenic	Bra000221	Bra000222
36	BraSto-1	A03	18678708	18678889	182	1e-86	Intergenic	Bra001825	Bra001826
37	BraSto-1	A02	7211729	7211909	181	3e-31	Intergenic	Bra035624	Bra035623
38	BraSto-1	A07	15835529	15835709	181	3e-50	1000up	Bra003935
39	BraSto-1	A09	29627470	29627649	180	7e-57	1000up	Bra007526
40	BraSto-1	A02	27452894	27452720	179	1e-36	Intergenic	Bra031854	Bra031853
41	BraSto-1	Scaffold000229	1375	1551	179	3e-25	2000up	Bra040637
42	BraSto-1	A07	8289503	8289330	178	3e-47	Intergenic	Bra012353	Bra012352
43	BraSto-1	A01	19122517	19122341	177	2e-45	Intergenic	Bra028269	Bra028268
44	BraSto-1	A04	2150458	2150634	177	1e-52	2000d	Bra014673
45	BraSto-1	A08	2394048	2394224	177	7e-48	Intergenic	Bra014224	Bra014223
46	BraSto-1	A10	5587489	5587664	177	1e-33	Intergenic	Bra003059	Bra003058
47	BraSto-1	A02	917099	916932	176	5e-27	1000d	Bra028532
48	BraSto-1	A10	928265	928094	175	7e-20	Intergenic	Bra015576	Bra015575
49	BraSto-1	A03	25460700	25460527	174	1e-55	Intergenic	Bra019249	Bra019248
50	BraSto-1	A06	1333674	1333505	172	6e-45	5'UTR	Bra018906
51	BraSto-1	A05	18004496	18004664	171	8e-23	2000up	Bra022391
52	BraSto-1	A10	11413986	11413817	170	2e-41	Intergenic	Bra002107	Bra002106
53	BraSto-1	A01	5556119	5555953	167	8e-66	Intergenic	Bra013422	Bra013423
54	BraSto-1	A01	16258446	16258281	166	4e-46	Intergenic	Bra035438	Bra035437
55	BraSto-1	A09	26198190	26198354	166	9e-38	2000up	Bra006922
56	BraSto-1	A08	3302428	3302592	165	4e-12	Intron	Bra014124
57	BraSto-1	A01	19517963	19518124	163	1e-39	2000up	Bra023741
58	BraSto-1	A08	4316297	4316459	163	1e-39	3'UTR	Bra014033
59	BraSto-1	A08	12088541	12088700	163	2e-26	Intergenic	Bra040840	Bra034678
60	BraSto-1	A08	12098469	12098628	163	2e-26	Intergenic	Bra034678	Bra034677
61	BraSto-1	A07	16845010	16845171	162	7e-20	Intergenic	Bra004099	Bra004100
62	BraSto-1	A08	7219983	7220143	161	2e-69	Intergenic	Bra036762	Bra036761
63	BraSto-1	A03	5731292	5731136	158	1e-12	5'UTR	Bra028986
64	BraSto-1	A09	7434202	7434048	157	1e-43	Intergenic	Bra026999	Bra027000
65	BraSto-1	A10	7193974	7194126	154	3e-10	Intergenic	Bra002843	Bra002842
66	BraSto-1	A05	20251818	20251968	153	1e-21	Intron	Bra027307
67	BraSto-1	A07	14742790	14742638	153	2e-38	2000d	Bra003731
68	BraSto-1	A01	25616798	25616948	152	3e-16	Intergenic	Bra021354	Bra021353
69	BraSto-1	A03	14938985	14938836	151	2e-08	1000up	Bra001139
70	BraSto-1	A07	3547191	3547042	151	3e-25	Intergenic	Bra015092	Bra015091
71	BraSto-1	A09	35329804	35329656	151	2e-20	Intron	Bra031666
72	BraSto-1	A01	4014097	4013949	150	1e-12	Intergenic	Bra011083	Bra011082
73	BraSto-1	A08	11018977	11019113	144	3e-16	Intergenic	Bra020952	Bra020951
74	BraSto-1	A08	15593371	15593231	143	3e-25	2000up	Bra010613
75	BraSto-1	A01	26933664	26933525	141	1e-09	Intergenic	Bra034207	Bra034206
76	BraSto-1	A09	16893921	16893785	137	2e-57	Intergenic	Bra017605	Bra029578
77	BraSto-1	A03	1755007	1755141	135	2e-63	2000up	Bra006047
78	BraSto-1	A03	7374420	7374290	132	2e-11	Intron	Bra022845
79	BraSto-1	A03	21954402	21954532	132	2e-11	Intergenic	Bra012845	Bra012843
80	BraSto-1	A04	15225548	15225418	132	4e-09	Intergenic	Bra021925	Bra021926
81	BraSto-1	A06	13350483	13350352	132	1e-18	Intron	Bra019464
82	BraSto-1	Scaffold000286	10512	10382	132	1e-06
83	BraSto-1	A09	33856845	33856975	131	7e-11	2000up	Bra026817
84	BraSto-1	A01	20684218	20684090	129	4e-12	Intron	Bra023873
85	BraSto-1	A09	19917211	19917338	128	2e-11	Intergenic	Bra023288	Bra023287
86	BraSto-1	A04	12825755	12825631	126	3e-10	Intergenic	Bra035689	Bra035688
87	BraSto-1	A09	24239664	24239540	126	1e-12	5'UTR	Bra024586
88	BraSto-1	A06	24667613	24667495	122	9e-38	5'UTR	Bra025009
89	BraSto-1	A07	11915933	11915813	121	1e-21	Intergenic	Bra003212	Bra003213
90	BraSto-1	A06	9748547	9748663	117	4e-43	Intergenic	Bra018041	Bra018042
91	BraSto-1	A02	1400636	1400749	116	5e-21	2000d	Bra028918
92	BraSto-1	A03	21225994	21226109	116	3e-47	2000d	Bra012980
93	BraSto-1	A02	20900462	20900575	114	4e-15	Intergenic	Bra026630	Bra026631
94	BraSto-1	A03	8328467	8328355	113	5e-24	1000up	Bra023034
95	BraSto-1	A06	16626593	16626705	113	2e-26	1000d	Bra009699
96	BraSto-1	A09	7064643	7064533	112	5e-21	Intron	Bra027660
97	BraSto-1	A05	2473713	2473823	111	2e-44	3'UTR	Bra004916
98	BraSto-1	A08	15115181	15115289	111	1e-18	Intergenic	Bra010548	Bra010549
99	BraSto-1	A09	16894026	16893917	111	1e-39	Intergenic	Bra017605	Bra029578
100	BraSto-1	A01	13803976	13804085	110	2e-17	Intergenic	Bra033824	Bra033823
101	BraSto-1	A02	4638590	4638699	110	2e-41	2000d	Bra023702
102	BraSto-1	A02	8803629	8803735	110	1e-18	Intergenic	Bra022576	Bra022575
103	BraSto-1	A02	11182116	11182225	110	3e-10	Intergenic	Bra038337	Bra038336
104	BraSto-1	A06	4481699	4481807	110	2e-17	Intergenic	Bra019773	Bra019772
105	BraSto-1	A07	17669907	17670016	110	4e-15	Intergenic	Bra004254	Bra004255
106	BraSto-1	A09	35918025	35918134	110	2e-17	5'UTR	Bra031541
107	BraSto-1	A10	13889564	13889457	109	7e-17	Intergenic	Bra008800	Bra008801
108	BraSto-1	A06	6715331	6715224	108	1e-06	1000up	Bra025970
109	BraSto-1	A03	3875328	3875230	107	5e-24	Intergenic	Bra006516	Bra006517
110	BraSto-1	Scaffold000435	618	516	107	2e-26	1000up	Bra041060
111	BraSto-1	A03	25295289	25295394	106	3e-22	2000up	Bra019276
112	BraSto-1	A04	10095030	10095134	105	3e-19	Intergenic	Bra030200	Bra030199
113	BraSto-1	A01	15579837	15579940	104	9e-38	Intron	Bra029996
114	BraSto-1	A03	26415946	26416047	103	1e-27	5'UTR	Bra019084
115	BraSto-1	A08	14857407	14857508	103	2e-20	2000d	Bra010501
116	BraSto-1	A04	10468197	10468296	102	2e-08	5'UTR	Bra032156
117	BraSto-1	A01	26780513	26780413	101	2e-26	Intron	Bra034242
118	BraSto-1	A03	2987928	2987830	101	3e-10	2000up	Bra006318
119	BraSto-1	A07	13499283	13499183	101	2e-14	Intergenic	Bra003501	Bra003502
120	BraSto-1	A09	31356730	31356830	101	2e-26	3'UTR	Bra039233
121	BraSto-1	A06	7604947	7605043	98	4e-15	Intergenic	Bra025739	Bra025740
122	BraSto-1	A03	7459867	7459962	96	8e-26	Intron	Bra022864
123	BraSto-1	Scaffold035009	5	98	94	1e-24
124	BraSto-1	A07	8524761	8524670	93	7e-17	Intergenic	Bra012325	Bra012324
125	BraSto-1	A04	10467934	10468024	92	1e-06	Intergenic	Bra032156	Bra032155
126	BraSto-1	A08	13044387	13044475	89	1e-09	Intergenic	Bra040087	Bra040086
127	BraSto-1	A09	7143370	7143283	89	2e-14	2000d	Bra027649
128	BraSto-1	A10	17196016	17196104	89	4e-12	Intergenic	Bra009550	Bra009551
129	BraSto-1	A02	1084077	1083991	87	2e-08	3'UTR	Bra028562
130	BraSto-1	A07	17156462	17156548	87	7e-11	Intergenic	Bra004162	Bra004165
131	BraSto-1	A01	4595909	4595993	85	2e-07	2000d	Bra013262
132	BraSto-1	A10	11561284	11561200	85	8e-29	2000up	Bra002091
133	BraSto-1	A09	12444873	12444952	81	4e-12	Intergenic	Bra032846	Bra032845
134	BraSto-1	A01	18082003	18081924	80	1e-06	2000d	Bra028369
135	BraSto-1	A03	22985911	22985990	80	3e-16	Intergenic	Bra012641	Bra012640
136	BraSto-1	A04	18798110	18798031	80	1e-06	1000up	Bra039272
137	BraSto-1	A05	3628363	3628442	80	2e-11	Intergenic	Bra005136	Bra005137
138	BraSto-1	A06	6013682	6013603	80	1e-06	Intergenic	Bra026117	Bra026116
139	BraSto-1	A06	15397187	15397108	80	3e-16	2000up	Bra024381
140	BraSto-1	A08	21241811	21241889	80	2e-11	5'UTR	Bra030578
141	BraSto-1	A10	11159798	11159719	80	1e-06	Intergenic	Bra002165	Bra002164
142	BraSto-1	Scaffold000149	255775	255696	80	4e-09	Intergenic	Bra038583	Bra038584
143	BraSto-1	A10	694151	694228	79	2e-08	2000d	Bra015604
144	BraSto-1	A01	10631565	10631489	78	6e-08	Intergenic	Bra040103	Bra040102
145	BraSto-1	A01	19075389	19075466	78	5e-27	Intergenic	Bra028275	Bra028274
146	BraSto-1	A03	7459948	7460025	78	1e-12	Intron	Bra022864
147	BraSto-1	A03	18678870	18678947	78	3e-34	Intergenic	Bra001825	Bra001826
148	BraSto-1	A03	19122382	19122459	78	5e-27	1000d	Bra001882
149	BraSto-1	A04	3638624	3638700	78	3e-22	Intergenic	Bra014856	Bra014857
150	BraSto-1	A06	16626686	16626763	78	3e-22	2000d	Bra009699
151	BraSto-1	A07	13423122	13423045	78	7e-20	1000d	Bra003482
152	BraSto-1	A08	4316441	4316518	78	4e-15	Intergenic	Bra014033	Bra014032
153	BraSto-1	A08	11739643	11739566	78	3e-22	Intergenic	Bra020843	Bra020842
154	BraSto-1	A09	720127	720204	78	3e-22	Intergenic	Bra037399	Bra037398
155	BraSto-1	A09	35918119	35918195	78	6e-08	5'UTR	Bra031541
156	BraSto-1	A10	9223940	9224017	78	3e-22	Intergenic	Bra002496	Bra002495
157	BraSto-1	Scaffold000193	128166	128089	78	7e-20	Intergenic	Bra040263	Bra040264
158	BraSto-1	Scaffold000375	12505	12582	78	7e-20	Intergenic	Bra041012	Bra041013;Bra041013;
159	BraSto-1	A01	15579922	15579998	77	3e-19	Intron	Bra029996
160	BraSto-1	A04	12226412	12226336	77	5e-24	3'UTR	Bra034379
161	BraSto-1	A09	30956799	30956724	77	1e-09	1000up	Bra007802
162	BraSto-1	Scaffold000185	98090	98166	77	7e-17	2000d	Bra040005
163	BraSto-1	Scaffold000435	531	455	77	2e-14	1000up	Bra041060
164	BraSto-1	A01	12468154	12468228	76	3e-16	Intergenic	Bra036877	Bra036876
165	BraSto-1	A02	21136120	21136195	76	2e-23	Intergenic	Bra026653	Bra026654
166	BraSto-1	A09	29627636	29627710	76	1e-06	1000up	Bra007526
167	BraSto-1	A01	19122360	19122286	75	1e-27	Intergenic	Bra028269	Bra028268
168	BraSto-1	A02	21687355	21687281	75	4e-18	Intergenic	Bra033045	Bra033044
169	BraSto-1	A04	7416621	7416695	75	2e-20	2000d	Bra025625
170	BraSto-1	A07	8289345	8289271	75	2e-08	Intergenic	Bra012353	Bra012352
171	BraSto-1	A01	5184328	5184401	74	3e-10	Intron	Bra013359
172	BraSto-1	A01	13804073	13804146	74	3e-10	Intergenic	Bra033824	Bra033823
173	BraSto-1	A01	20684078	20684005	74	6e-08	Intron	Bra023873
174	BraSto-1	A01	26758576	26758504	74	3e-10	Intergenic	Bra034247	Bra034246
175	BraSto-1	A03	7374280	7374207	74	6e-08	Intron	Bra022845
176	BraSto-1	A03	9977680	9977609	74	1e-12	Intergenic	Bra000221	Bra000222
177	BraSto-1	A07	14742653	14742581	74	6e-08	2000d	Bra003731
178	BraSto-1	A10	11408152	11408079	74	1e-12	3'UTR	Bra002108
179	BraSto-1	A01	5555972	5555900	73	8e-29	Intergenic	Bra013422	Bra013423
180	BraSto-1	A01	26611219	26611291	73	3e-19	2000up	Bra038688
181	BraSto-1	Scaffold037239	91	19	73	2e-14
182	BraSto-1	A03	3875243	3875172	72	5e-21	Intergenic	Bra006516	Bra006517
183	BraSto-1	A01	20666019	20665949	71	7e-11	1000d	Bra023872
184	BraSto-1	A02	7211890	7211960	71	4e-18	Intergenic	Bra035624	Bra035623
185	BraSto-1	A05	2473808	2473878	71	1e-15	5'UTR	Bra004916
186	BraSto-1	A07	15835693	15835763	71	1e-15	1000up	Bra003935
187	BraSto-1	A03	26416028	26416097	70	1e-24	5'UTR	Bra019084
188	BraSto-1	A05	20041366	20041435	70	7e-20	2000up	Bra027269
189	BraSto-1	A07	8695633	8695702	70	2e-17	Intergenic	Bra012302	Bra012301
190	BraSto-1	A09	7434067	7433998	70	3e-22	Intergenic	Bra026999	Bra027000
191	BraSto-1	A09	11075890	11075821	70	4e-15	Intergenic	Bra038383	Bra038382
192	BraSto-1	Scaffold000270	35653	35722	70	7e-20	2000d	Bra040821
193	BraSto-1	A01	26780404	26780336	69	7e-17	Intron	Bra034242
194	BraSto-1	A02	22355926	22355858	69	2e-07	3'UTR	Bra032949
195	BraSto-1	A03	25460544	25460476	69	2e-07	Intergenic	Bra019249	Bra019248
196	BraSto-1	A08	12088705	12088773	69	1e-09	Intergenic	Bra040840	Bra034678
197	BraSto-1	A08	12098633	12098701	69	1e-09	Intergenic	Bra034678	Bra034677
198	BraSto-1	A09	24076979	24077047	69	1e-09	Intron	Bra024610
199	BraSto-1	A10	11408097	11408029	69	1e-09	3'UTR	Bra002108
200	BraSto-1	A04	11055094	11055027	68	3e-16	Intron	Bra032075
201	BraSto-1	A06	1111389	1111322	68	1e-06	Intergenic	Bra018942	Bra018941
202	BraSto-1	A06	24667511	24667444	68	2e-23	1000up	Bra025009
203	BraSto-1	Scaffold000149	255680	255613	68	1e-06	Intergenic	Bra038583	Bra038584
204	BraSto-1	A01	20665962	20665896	67	2e-08	1000d	Bra023872
205	BraSto-1	A02	27452733	27452667	67	1e-15	Intergenic	Bra031854	Bra031853
206	BraSto-1	A05	20041308	20041374	67	3e-13	2000up	Bra027269
207	BraSto-1	A05	18004661	18004726	66	3e-10	2000up	Bra022391
208	BraSto-1	A09	11075835	11075770	66	2e-17	Intergenic	Bra038383	Bra038382
209	BraSto-1	A01	13742058	13742122	65	2e-14	Intergenic	Bra033830	Bra033829
210	BraSto-1	A02	1400779	1400841	63	7e-11	2000d	Bra028918
211	BraSto-1	A08	14857502	14857564	63	2e-08	2000d	Bra010501
212	BraSto-1	A09	7064550	7064488	63	3e-13	Intron	Bra027660
213	BraSto-1	A09	26198394	26198455	62	1e-12	2000up	Bra006922
214	BraSto-1	A10	16375540	16375601	62	3e-10	Intergenic	Bra009370	Bra009371
215	BraSto-1	A02	916947	916887	61	4e-12	1000d	Bra028532
216	BraSto-1	A03	8510071	8510131	61	4e-12	Intergenic	Bra023068	Bra023069
217	BraSto-1	A06	4481797	4481857	61	1e-09	Intergenic	Bra019773	Bra019772
218	BraSto-1	A07	14173422	14173480	61	1e-12	2000up	Bra003634
219	BraSto-1	A10	11413812	11413754	59	7e-11	Intergenic	Bra002107	Bra002106
220	BraSto-1	A01	5389527	5389583	57	2e-07	1000up	Bra013393
221	BraSto-1	A03	30291253	30291309	57	2e-07	2000up	Bra017757
222	BraSto-1	A05	2473653	2473708	56	2e-11	3'UTR	Bra004916
223	BraSto-1	A09	36720415	36720470	56	2e-11	Intron	Bra032581
224	BraSto-1	A10	11408239	11408184	56	1e-06	3'UTR	Bra002108
225	BraSto-1	A01	19518130	19518182	53	1e-09	2000up	Bra023741
226	BraSto-1	A06	9748649	9748701	53	1e-09	Intergenic	Bra018041	Bra018042
227	BraSto-1	A08	2394210	2394262	53	1e-09	Intergenic	Bra014224	Bra014223
228	BraSto-1	A02	4638711	4638762	52	4e-09	2000d	Bra023702
229	BraSto-1	A01	11054596	11054547	50	3e-10	Intergenic	Bra038464	Bra038463
230	BraSto-1	A07	21201427	21201476	50	3e-10	2000up	Bra015717
231	BraSto-1	A08	19079802	19079753	50	6e-08	Intron	Bra016563
232	BraSto-1	A01	3452558	3452512	47	7e-11	2000up	Bra011182
233	BraSto-1	A02	1400753	1400796	44	1e-06	2000d	Bra028918
234	BraSto-1	A03	8510010	8510050	41	2e-07	Intergenic	Bra023068	Bra023069
235	BraSto-1	A07	8695612	8695652	41	2e-07	Intergenic	Bra012302	Bra012301
236	BraSto-1	A08	15593166	15593205	40	4e-09	Intergenic	Bra010613	Bra010614
237	BraSto-1	A01	16258280	16258243	38	1e-12	Intergenic	Bra035438	Bra035437
238	BraSto-1	A03	8328373	8328337	37	1e-09	2000up	Bra023034
239	BraSto-1	A08	15593047	15593011	37	2e-07	Intergenic	Bra010613	Bra010614
240	BraSto-1	A09	35892594	35892559	36	1e-06	1000up	Bra031548
241	BraSto-1	A09	11075926	11075892	35	7e-11	Intergenic	Bra038383	Bra038382
242	BraSto-1	A02	12380530	12380498	33	2e-07	Intergenic	Bra007992	Bra007993
243	BraSto-1	A04	4379016	4378984	33	2e-07	2000d	Bra033467
244	BraSto-1	A05	7268815	7268847	33	2e-07	1000d	Bra018296
245	BraSto-1	A05	21825749	21825717	33	2e-07	1000up	Bra034869
246	BraSto-1	A06	12245796	12245828	33	2e-07	1000d	Bra019554
247	BraSto-1	A06	23809233	23809265	33	2e-07	Intergenic	Bra024848	Bra024849
248	BraSto-1	A08	18389624	18389592	33	2e-07	2000d	Bra016420
249	BraSto-1	Scaffold000111	117435	117467	33	2e-07	1000d	Bra035972
250	BraSto-1	A01	18447123	18447154	32	1e-06	Intergenic	Bra028333	Bra028332
251	BraSto-1	A02	20338409	20338440	32	4e-09	1000up	Bra026570
252	BraSto-1	A03	14576168	14576199	32	1e-06	1000d	Bra001064
253	BraSto-1	A03	16435726	16435695	32	1e-06	Intron	Bra001453
254	BraSto-1	A03	19792348	19792317	32	1e-06	Intron	Bra013221
255	BraSto-1	A04	2441724	2441693	32	1e-06	2000up	Bra014708
256	BraSto-1	A04	7260292	7260323	32	4e-09	Intergenic	Bra025650	Bra025649
257	BraSto-1	A04	14149750	14149781	32	1e-06	3'UTR	Bra021732
258	BraSto-1	A05	2048557	2048588	32	1e-06	Intron	Bra004837
259	BraSto-1	A05	18803008	18802977	32	1e-06	1000d	Bra022256
260	BraSto-1	A06	10849461	10849430	32	4e-09	Intergenic	Bra018178	Bra018179
261	BraSto-1	A08	7493675	7493644	32	1e-06	Intergenic	Bra036736	Bra036735
262	BraSto-1	A08	8435260	8435291	32	4e-09	Intron	Bra038945
263	BraSto-1	A08	14129619	14129588	32	1e-06	Intron	Bra010363
264	BraSto-1	A09	7391411	7391380	32	1e-06	Intergenic	Bra027612	Bra027611
265	BraSto-1	A09	36667241	36667210	32	4e-09	2000up	Bra032569
266	BraSto-1	A06	13033295	13033325	31	2e-08	Intergenic	Bra019485	Bra019484
267	BraSto-1	A03	31171667	31171640	28	1e-06	3'UTR	Bra017872
268	BraSto-2	A01	604726	604779	54	2e-17	Intergenic	Bra011777	Bra011776
269	BraSto-2	A01	746366	746611	249	5e-70	Intergenic	Bra011749	Bra011748
270	BraSto-2	A01	963688	963947	260	5e-107	3'UTR	Bra011703
271	BraSto-2	A01	1998914	1999035	122	5e-27	1000d	Bra011483
272	BraSto-2	A01	2342718	2342977	260	4e-114	Intergenic	Bra011399	Bra011398
273	BraSto-2	A01	2575621	2575881	261	3e-93	5'UTR	Bra011356
274	BraSto-2	A01	2585296	2585477	182	2e-69	Intergenic	Bra011355	Bra011354
275	BraSto-2	A01	2738678	2738927	250	2e-103	5'UTR	Bra011322
276	BraSto-2	A01	2961330	2961562	234	1e-98	2000up	Bra011280
277	BraSto-2	A01	2961564	2961718	155	5e-61	2000up	Bra011280
278	BraSto-2	A01	3588317	3588576	260	3e-102	Intergenic	Bra011163	Bra011162
279	BraSto-2	A01	3848801	3849022	222	2e-91	3'UTR	Bra011106
280	BraSto-2	A01	4170908	4170963	56	4e-09	2000up	Bra011060
281	BraSto-2	A01	4425460	4425719	260	8e-100	1000up	Bra040167
282	BraSto-2	A01	4615677	4615916	241	3e-62	Intergenic	Bra013265	Bra013266
283	BraSto-2	A01	4870606	4870857	252	1e-49	Intergenic	Bra013303	Bra013304
284	BraSto-2	A01	5973254	5973513	260	3e-90	2000d	Bra013494
285	BraSto-2	A01	6852820	6853070	252	2e-78	1000d	Bra013648
286	BraSto-2	A01	7695544	7695613	70	6e-08	1000up	Bra013769
287	BraSto-2	A01	8109826	8110082	257	1e-95	Intron	Bra013859
288	BraSto-2	A01	8468532	8468600	69	2e-07	1000up	Bra013923
289	BraSto-2	A01	8679345	8679604	260	6e-119	Intergenic	Bra013955	Bra013956
290	BraSto-2	A01	8680935	8681194	260	7e-131	Intergenic	Bra013955	Bra013956
291	BraSto-2	A01	8899439	8899696	260	5e-98	5'UTR	Bra039774
292	BraSto-2	A01	9486186	9486445	260	6e-119	Intergenic	Bra026409	Bra026408
293	BraSto-2	A01	9915610	9915797	188	2e-35	Intergenic	Bra026345	Bra026344
294	BraSto-2	A01	10303510	10303612	103	2e-20	Intergenic	Bra026266	Bra026265
295	BraSto-2	A01	10303960	10304020	61	1e-21	2000up	Bra026266
296	BraSto-2	A01	10697748	10697998	251	2e-106	5'UTR	Bra040096
297	BraSto-2	A01	11335422	11335608	187	9e-35	Intergenic	Bra033527	Bra033526
298	BraSto-2	A01	12781178	12781402	225	2e-69	Intergenic	Bra038883	Bra038882
299	BraSto-2	A01	12781408	12781456	49	7e-17	Intergenic	Bra038883	Bra038882
300	BraSto-2	A01	13502804	13503038	235	5e-104	Intergenic	Bra037628	Bra037629
301	BraSto-2	A01	13948764	13949022	264	2e-63	Intergenic	Bra033814	Bra033813
302	BraSto-2	A01	14766083	14766342	260	2e-78	Intron	Bra029909
303	BraSto-2	A01	14766743	14767001	260	8e-100	Intron	Bra029909
304	BraSto-2	A01	16436514	16436716	203	3e-56	2000up	Bra035422
305	BraSto-2	A01	17974881	17975066	187	6e-42	Intergenic	Bra028378	Bra028377
306	BraSto-2	A01	18803528	18803787	260	2e-97	Intergenic	Bra028301	Bra028300
307	BraSto-2	A01	18843135	18843222	88	3e-16	Intergenic	Bra028297	Bra028296
308	BraSto-2	A01	18882651	18882770	120	5e-21	Intron	Bra028293
309	BraSto-2	A01	19366576	19366737	162	1e-36	1000d	Bra023725
310	BraSto-2	A01	19445924	19446183	260	2e-109	5'UTR	Bra023731
311	BraSto-2	A01	21397784	21397864	81	2e-07	Intron	Bra038237
312	BraSto-2	A01	21580009	21580268	260	2e-116	2000up	Bra038215
313	BraSto-2	A01	21801849	21802108	260	3e-102	Intergenic	Bra037544	Bra037545
314	BraSto-2	A01	22840656	22840722	69	3e-10	2000up	Bra021278
315	BraSto-2	A01	22840724	22840812	90	3e-22	2000up	Bra021278
316	BraSto-2	A01	22938899	22939158	260	4e-114	Intergenic	Bra021266	Bra021265
317	BraSto-2	A01	23626198	23626457	260	1e-104	5'UTR	Bra021168
318	BraSto-2	A01	23899910	23900097	189	8e-29	Intergenic	Bra021114	Bra021113
319	BraSto-2	A01	23933282	23933468	187	2e-44	2000d	Bra021112
320	BraSto-2	A01	24454374	24454633	260	4e-114	Intergenic	Bra021565	Bra021564
321	BraSto-2	A01	24690043	24690208	166	2e-48	2000up	Bra021539
322	BraSto-2	A01	24690635	24690789	156	4e-40	2000up	Bra021539
323	BraSto-2	A01	25069244	25069500	257	4e-117	Intron	Bra021476
324	BraSto-2	A01	25099714	25099774	62	2e-17	Intergenic	Bra021471	Bra021470
325	BraSto-2	A01	25099779	25099911	133	1e-33	Intergenic	Bra021471	Bra021470
326	BraSto-2	A01	25247880	25248065	187	9e-35	Intergenic	Bra021430	Bra021429
327	BraSto-2	A01	25361033	25361092	60	1e-06	Intergenic	Bra021403	Bra021402
328	BraSto-2	A01	27413483	27413721	240	1e-42	2000up	Bra034109
329	BraSto-2	A01	27588428	27588687	260	9e-112	2000up	Bra034072
330	BraSto-2	A01	27896844	27896943	100	5e-21	Intergenic	Bra040020	Bra040019
331	BraSto-2	A01	27896956	27897048	93	1e-21	Intergenic	Bra040020	Bra040019
332	BraSto-2	A01	28063419	28063482	65	2e-07	2000up	Bra040295
333	BraSto-2	A02	533341	533600	260	2e-109	1000d	Bra028471
334	BraSto-2	A02	971983	972241	259	2e-125	Intergenic	Bra028541	Bra028542
335	BraSto-2	A02	2393763	2393945	183	1e-27	2000d	Bra028718
336	BraSto-2	A02	2981369	2981492	124	8e-26	2000up	Bra023353
337	BraSto-2	A02	3247910	3248086	180	3e-31	1000d	Bra023404
338	BraSto-2	A02	3258691	3258740	50	1e-12	3'UTR	Bra023406
339	BraSto-2	A02	3296989	3297248	260	2e-116	3'UTR	Bra023419
340	BraSto-2	A02	3584157	3584189	33	2e-07	Intergenic	Bra023486	Bra023487
341	BraSto-2	A02	3584190	3584268	79	2e-32	Intergenic	Bra023486	Bra023487
342	BraSto-2	A02	3673504	3673592	89	1e-09	2000d	Bra023505
343	BraSto-2	A02	3707217	3707476	260	8e-100	3'UTR	Bra023510
344	BraSto-2	A02	3884422	3884681	261	7e-60	Intergenic	Bra023548	Bra023549
345	BraSto-2	A02	4177458	4177713	256	8e-100	Intron	Bra023610
346	BraSto-2	A02	4321938	4322016	79	1e-15	Intergenic	Bra023638	Bra023639
347	BraSto-2	A02	4322038	4322079	42	3e-10	Intergenic	Bra023638	Bra023639
348	BraSto-2	A02	4670804	4671063	260	2e-109	3'UTR	Bra023705
349	BraSto-2	A02	5079786	5080045	260	3e-121	Intron	Bra020109
350	BraSto-2	A02	5623226	5623482	260	1e-83	Intergenic	Bra020219	Bra020220
351	BraSto-2	A02	5753938	5754205	268	1e-86	Intergenic	Bra020236	Bra020237
352	BraSto-2	A02	6216521	6216769	251	5e-61	Intergenic	Bra020321	Bra020322
353	BraSto-2	A02	6237972	6238207	247	2e-35	2000d	Bra020327
354	BraSto-2	A02	6589630	6589667	38	6e-08	5'UTR	Bra020411
355	BraSto-2	A02	6616571	6616640	70	3e-10	2000d	Bra020415
356	BraSto-2	A02	6662685	6662734	50	6e-08	Intergenic	Bra020420	Bra020421
357	BraSto-2	A02	6666017	6666065	49	4e-12	Intergenic	Bra020420	Bra020421
358	BraSto-2	A02	6701356	6701612	257	1e-95	2000d	Bra020428
359	BraSto-2	A02	6734752	6734942	192	9e-38	1000up	Bra020432
360	BraSto-2	A02	6764215	6764293	79	2e-08	Intergenic	Bra020437	Bra020438
361	BraSto-2	A02	6765390	6765585	198	9e-35	Intergenic	Bra020437	Bra020438
362	BraSto-2	A02	6765586	6765665	81	7e-17	Intergenic	Bra020437	Bra020438
363	BraSto-2	A02	6888736	6888995	260	4e-114	2000up	Bra020459
364	BraSto-2	A02	6905820	6906079	260	8e-100	Intergenic	Bra020461	Bra020462
365	BraSto-2	A02	7333201	7333443	244	4e-83	Intergenic	Bra035608	Bra035607
366	BraSto-2	A02	7948218	7948458	242	4e-46	Intergenic	Bra022699	Bra022698
367	BraSto-2	A02	8118111	8118371	261	7e-91	Intergenic	Bra022673	Bra022672
368	BraSto-2	A02	8354981	8355231	251	3e-87	Intergenic	Bra022639	Bra022638
369	BraSto-2	A02	8405509	8405752	246	4e-80	Intergenic	Bra022633	Bra022632
370	BraSto-2	A02	8405752	8405875	124	6e-45	Intergenic	Bra022633	Bra022632
371	BraSto-2	A02	8465713	8465808	96	4e-09	Intergenic	Bra022623	Bra022622
372	BraSto-2	A02	8839332	8839591	260	3e-121	1000d	Bra022573
373	BraSto-2	A02	8840176	8840435	260	1e-123	1000up	Bra022573
374	BraSto-2	A02	8920541	8920752	213	3e-50	Intergenic	Bra022563	Bra022562
375	BraSto-2	A02	9070110	9070365	256	1e-104	Intergenic	Bra022549	Bra022548
376	BraSto-2	A02	9852644	9852697	54	6e-08	Intron	Bra039763
377	BraSto-2	A02	10586236	10586425	193	2e-20	Intergenic	Bra033961	Bra033960
378	BraSto-2	A02	11125036	11125286	251	1e-113	Intergenic	Bra038345	Bra038344
379	BraSto-2	A02	11264202	11264462	261	6e-79	Intergenic	Bra038325	Bra038324
380	BraSto-2	A02	11377359	11377478	120	3e-16	5'UTR	Bra038305
381	BraSto-2	A02	12384563	12384822	260	9e-112	Intergenic	Bra007992	Bra007993
382	BraSto-2	A02	12401737	12401984	248	1e-61	1000d	Bra007994
383	BraSto-2	A02	12485626	12485882	257	2e-100	Intron	Bra008008
384	BraSto-2	A02	13128188	13128447	260	6e-119	Intergenic	Bra008099	Bra008100
385	BraSto-2	A02	13244961	13245129	169	5e-67	Intergenic	Bra008121	Bra008122
386	BraSto-2	A02	14310923	14311127	208	2e-45	1000d	Bra008280
387	BraSto-2	A02	14777081	14777321	243	4e-49	Intergenic	Bra008332	Bra008333
388	BraSto-2	A02	15076052	15076311	260	2e-109	1000up	Bra008364
389	BraSto-2	A02	15613727	15613914	188	3e-47	Intergenic	Bra008436	Bra008437
390	BraSto-2	A02	15653660	15653919	260	2e-97	1000d	Bra008440
391	BraSto-2	A02	15935116	15935361	246	9e-75	Intron	Bra008487
392	BraSto-2	A02	16530550	16530806	257	4e-74	Intron	Bra008554
393	BraSto-2	A02	16960932	16961190	261	2e-60	2000up	Bra033146
394	BraSto-2	A02	18728119	18728275	164	1e-36	Intergenic	Bra022033	Bra022034
395	BraSto-2	A02	19051872	19052117	246	5e-70	Intergenic	Bra022073	Bra022074
396	BraSto-2	A02	19781545	19781789	246	8e-63	3'UTR	Bra026511
397	BraSto-2	A02	19933928	19934186	260	8e-69	Intergenic	Bra026523	Bra026524
398	BraSto-2	A02	19985300	19985559	260	3e-121	2000up	Bra026525
399	BraSto-2	A02	20151724	20151911	189	9e-72	2000up	Bra026548
400	BraSto-2	A02	20327149	20327335	187	2e-44	5'UTR	Bra026568
401	BraSto-2	A02	20375804	20375981	179	1e-27	Intergenic	Bra026577	Bra026578
402	BraSto-2	A02	20818703	20818962	260	2e-97	Intergenic	Bra026623	Bra026624
403	BraSto-2	A02	20825797	20826064	268	3e-99	Intergenic	Bra026623	Bra026624
404	BraSto-2	A02	20828440	20828699	260	8e-100	Intergenic	Bra026623	Bra026624
405	BraSto-2	A02	21390693	21390951	260	4e-83	Intergenic	Bra033105	Bra033104
406	BraSto-2	A02	22504392	22504572	183	5e-30	5'UTR	Bra036332
407	BraSto-2	A02	23184475	23184734	260	2e-109	2000up	Bra020775
408	BraSto-2	A02	23504951	23505193	243	1e-113	Intergenic	Bra020724	Bra020723
409	BraSto-2	A02	23505200	23505459	260	5e-138	2000up	Bra020724
410	BraSto-2	A02	23744916	23745174	260	2e-78	1000d	Bra020689
411	BraSto-2	A02	24005490	24005690	202	1e-67	Intron	Bra020642
412	BraSto-2	A02	24093237	24093489	254	2e-72	Intergenic	Bra020629	Bra020628
413	BraSto-2	A02	24095597	24095841	250	5e-61	Intergenic	Bra020629	Bra020628
414	BraSto-2	A02	24643520	24643759	241	1e-64	1000d	Bra020550
415	BraSto-2	A02	24779530	24779712	183	1e-27	Intergenic	Bra020526	Bra020525
416	BraSto-2	A02	25486262	25486521	260	1e-123	Intron	Bra029388
417	BraSto-2	A02	25886125	25886330	208	1e-49	Intergenic	Bra029318	Bra029317
418	BraSto-2	A02	25922220	25922479	260	2e-109	2000d	Bra029313
419	BraSto-2	A02	26314762	26314926	165	5e-36	2000d	Bra029250
420	BraSto-2	A02	27109914	27109985	72	4e-09	2000d	Bra031920
421	BraSto-2	A02	27347121	27347156	36	1e-06	2000up	Bra031879
422	BraSto-2	A02	27373217	27373294	78	6e-08	1000up	Bra031873
423	BraSto-2	A02	27426932	27427101	172	1e-24	2000d	Bra031859
424	BraSto-2	A02	27427374	27427633	260	3e-121	2000d	Bra031859
425	BraSto-2	A02	27492046	27492316	271	4e-83	Intergenic	Bra031851	Bra031850
426	BraSto-2	A03	743285	743544	260	5e-107	Intergenic	Bra005808	Bra005809
427	BraSto-2	A03	1406548	1406806	260	7e-88	Intergenic	Bra005956	Bra005957
428	BraSto-2	A03	1917387	1917533	148	5e-33	Intergenic	Bra006084	Bra006085
429	BraSto-2	A03	1918700	1918959	260	4e-114	Intergenic	Bra006084	Bra006085
430	BraSto-2	A03	2270257	2270516	260	2e-97	5'UTR	Bra006155
431	BraSto-2	A03	2298351	2298610	260	2e-116	Intron	Bra006161
432	BraSto-2	A03	2817995	2818237	243	2e-94	1000d	Bra006279
433	BraSto-2	A03	2859772	2860010	243	7e-60	1000d	Bra006285
434	BraSto-2	A03	4221675	4221934	260	2e-116	2000d	Bra006602
435	BraSto-2	A03	4566531	4566790	260	1e-104	1000up	Bra006674
436	BraSto-2	A03	4633744	4634003	260	2e-116	1000up	Bra006687
437	BraSto-2	A03	5443833	5444019	187	1e-39	2000up	Bra028926
438	BraSto-2	A03	5705974	5706153	180	4e-40	1000d	Bra028982
439	BraSto-2	A03	5778367	5778625	260	1e-92	Intron	Bra028995
440	BraSto-2	A03	5789546	5789705	160	8e-26	2000up	Bra028996
441	BraSto-2	A03	5992774	5992961	188	5e-33	Intron	Bra029035
442	BraSto-2	A03	7351424	7351683	260	6e-119	3'UTR	Bra022839
443	BraSto-2	A03	7658636	7658882	248	1e-73	3'UTR	Bra022903
444	BraSto-2	A03	7704492	7704749	260	4e-83	3'UTR	Bra022913
445	BraSto-2	A03	8367633	8367889	257	2e-100	2000d	Bra023044
446	BraSto-2	A03	8376414	8376663	250	2e-72	Intergenic	Bra023045	Bra023046
447	BraSto-2	A03	8599859	8600117	263	2e-51	1000up	Bra023085
448	BraSto-2	A03	8653383	8653428	46	1e-12	2000d	Bra023092
449	BraSto-2	A03	8857872	8858129	258	4e-89	Intergenic	Bra000015	Bra000016
450	BraSto-2	A03	8910390	8910639	250	3e-96	Intron	Bra000029
451	BraSto-2	A03	8943815	8944056	244	3e-47	Intergenic	Bra000035	Bra000036
452	BraSto-2	A03	9079792	9079979	188	8e-26	Intergenic	Bra000053	Bra000054
453	BraSto-2	A03	9289974	9290219	247	9e-35	2000d	Bra000109
454	BraSto-2	A03	9308671	9308865	198	4e-37	1000up	Bra000111
455	BraSto-2	A03	9524598	9524857	260	1e-104	Intergenic	Bra000142	Bra000143
456	BraSto-2	A03	10208571	10208818	248	6e-76	2000d	Bra000257
457	BraSto-2	A03	10298304	10298552	252	7e-51	2000d	Bra000277
458	BraSto-2	A03	10413392	10413480	89	4e-12	2000up	Bra000298
459	BraSto-2	A03	10602659	10602849	191	9e-78	2000d	Bra000332
460	BraSto-2	A03	10603052	10603311	260	2e-109	2000d	Bra000332
461	BraSto-2	A03	10934175	10934434	260	3e-121	5'UTR	Bra000399
462	BraSto-2	A03	11192832	11193078	247	7e-97	Intron	Bra000453
463	BraSto-2	A03	12460473	12460696	225	6e-48	1000up	Bra000685
464	BraSto-2	A03	12621629	12621791	163	1e-39	1000up	Bra000712
465	BraSto-2	A03	13819688	13819947	260	4e-114	Intergenic	Bra000902	Bra000903
466	BraSto-2	A03	14214402	14214636	235	5e-104	2000up	Bra000973
467	BraSto-2	A03	14395572	14395830	260	1e-92	3'UTR	Bra001014
468	BraSto-2	A03	14721867	14721974	109	5e-36	Intergenic	Bra001095	Bra001096
469	BraSto-2	A03	14722349	14722598	252	2e-78	Intergenic	Bra001095	Bra001096
470	BraSto-2	A03	15647648	15647756	110	2e-41	Intergenic	Bra001282	Bra001283
471	BraSto-2	A03	15705978	15706222	246	4e-89	3'UTR	Bra001288
472	BraSto-2	A03	15823299	15823549	252	5e-64	1000d	Bra001318
473	BraSto-2	A03	17050965	17051224	260	2e-109	1000up	Bra001557
474	BraSto-2	A03	17139382	17139641	260	2e-109	5'UTR	Bra001571
475	BraSto-2	A03	17147946	17148143	198	4e-77	2000d	Bra001574
476	BraSto-2	A03	17225190	17225402	215	2e-44	Intergenic	Bra001588	Bra001589
477	BraSto-2	A03	17370087	17370329	243	9e-109	Intron	Bra001607
478	BraSto-2	A03	17809257	17809469	216	1e-52	Intergenic	Bra001675	Bra001676
479	BraSto-2	A03	18266135	18266226	92	4e-09	Intergenic	Bra001757	Bra001758
480	BraSto-2	A03	18448338	18448491	154	3e-34	Intron	Bra001786
481	BraSto-2	A03	18574846	18574910	66	3e-10	3'UTR	Bra001803
482	BraSto-2	A03	18574915	18575066	155	2e-23	3'UTR	Bra001803
483	BraSto-2	A03	18817011	18817270	260	3e-145	Intergenic	Bra001842	Bra001843
484	BraSto-2	A03	19303872	19303961	90	3e-22	2000d	Bra001908
485	BraSto-2	A03	19536209	19536408	201	4e-86	Intergenic	Bra001949	Bra001950
486	BraSto-2	A03	20142747	20142949	203	2e-94	5'UTR	Bra013158
487	BraSto-2	A03	20142950	20143028	79	2e-20	5'UTR	Bra013158
488	BraSto-2	A03	20232579	20232656	78	4e-15	1000up	Bra013141
489	BraSto-2	A03	20515361	20515537	179	9e-35	1000d	Bra013095
490	BraSto-2	A03	20936198	20936267	70	5e-27	Intron	Bra013028
491	BraSto-2	A03	20936271	20936492	222	7e-94	Intron	Bra013028
492	BraSto-2	A03	22370680	22370860	181	5e-36	1000up	Bra012765
493	BraSto-2	A03	22402877	22403136	260	9e-112	5'UTR	Bra012757
494	BraSto-2	A03	22661773	22662022	251	2e-82	1000up	Bra012702
495	BraSto-2	A03	22824896	22825085	190	2e-91	2000up	Bra012674
496	BraSto-2	A03	22825181	22825437	257	9e-115	2000up	Bra012674
497	BraSto-2	A03	23043240	23043499	260	1e-104	Intergenic	Bra012633	Bra012632
498	BraSto-2	A03	23208078	23208269	192	4e-40	Intergenic	Bra012615	Bra012614
499	BraSto-2	A03	23341816	23342074	260	1e-73	5'UTR	Bra012592
500	BraSto-2	A03	23387140	23387399	260	9e-112	Intergenic	Bra012585	Bra012584
501	BraSto-2	A03	23540420	23540679	260	9e-112	Intergenic	Bra012563	Bra012562
502	BraSto-2	A03	23720879	23721138	260	1e-104	2000d	Bra012536
503	BraSto-2	A03	23886438	23886697	260	2e-97	Intergenic	Bra012514	Bra012513
504	BraSto-2	A03	24082951	24083209	260	1e-92	5'UTR	Bra038780
505	BraSto-2	A03	24785453	24785713	261	3e-93	Intron	Bra019343
506	BraSto-2	A03	25410833	25411092	260	2e-109	2000up	Bra019256
507	BraSto-2	A03	25729813	25730063	252	3e-71	1000up	Bra019200
508	BraSto-2	A03	26631027	26631207	183	8e-26	1000d	Bra019035
509	BraSto-2	A03	26864294	26864458	165	7e-17	Intergenic	Bra024210	Bra024209
510	BraSto-2	A03	27076164	27076423	260	2e-116	Intergenic	Bra024180	Bra024179
511	BraSto-2	A03	27119298	27119541	245	3e-50	Intergenic	Bra024175	Bra024174
512	BraSto-2	A03	27204608	27204677	70	3e-10	Intergenic	Bra024163	Bra024162
513	BraSto-2	A03	27608806	27609043	242	1e-61	2000d	Bra024104
514	BraSto-2	A03	27720479	27720738	260	2e-109	Intergenic	Bra024088	Bra024087
515	BraSto-2	A03	27857902	27858060	159	9e-35	Intergenic	Bra024069	Bra024068
516	BraSto-2	A03	27914005	27914220	217	1e-52	Intergenic	Bra024060	Bra024059
517	BraSto-2	A03	27914721	27914968	249	7e-60	Intergenic	Bra024060	Bra024059
518	BraSto-2	A03	27980837	27980982	146	3e-34	Intergenic	Bra024050	Bra024049
519	BraSto-2	A03	28328998	28329228	232	2e-78	Intergenic	Bra023998	Bra023997
520	BraSto-2	A03	28857774	28857862	89	1e-09	Intergenic	Bra037027	Bra037026
521	BraSto-2	A03	29665912	29666171	260	2e-116	2000d	Bra017672
522	BraSto-2	A03	29733951	29734210	260	8e-100	Intron	Bra017680
523	BraSto-2	A03	29973442	29973688	250	3e-34	5'UTR	Bra017717
524	BraSto-2	A03	30599723	30599787	65	2e-07	Intron	Bra017808
525	BraSto-2	A03	30833147	30833406	260	2e-109	Intergenic	Bra017839	Bra017840
526	BraSto-2	A03	30901806	30902064	260	1e-92	1000up	Bra017845
527	BraSto-2	A03	30930679	30930850	172	8e-69	Intergenic	Bra017851	Bra017852
528	BraSto-2	A03	30930859	30930961	103	2e-32	Intergenic	Bra017851	Bra017852
529	BraSto-2	A03	30946694	30946953	260	5e-95	Intergenic	Bra017851	Bra017852
530	BraSto-2	A03	30964809	30965015	207	1e-70	Intergenic	Bra017851	Bra017852
531	BraSto-2	A03	31709931	31710190	260	1e-104		END	A03
532	BraSto-2	A04	184817	184980	164	1e-18	Intergenic	Bra040428	Bra040429
533	BraSto-2	A04	641546	641711	167	4e-37	3'UTR	Bra014437
534	BraSto-2	A04	641713	641884	172	2e-78	2000d	Bra014437
535	BraSto-2	A04	1395233	1395285	53	4e-12	Intergenic	Bra014550	Bra014551
536	BraSto-2	A04	1716864	1717051	188	3e-47	2000up	Bra014603
537	BraSto-2	A04	2099708	2099785	78	3e-10	1000d	Bra014665
538	BraSto-2	A04	2101297	2101374	78	3e-10	1000d	Bra014666
539	BraSto-2	A04	2763170	2763346	183	3e-28	5'UTR	Bra014747
540	BraSto-2	A04	5137592	5137851	260	3e-102	Intergenic	Bra032730	Bra032729
541	BraSto-2	A04	7140471	7140542	72	4e-09	Intron	Bra028251
542	BraSto-2	A04	7358278	7358325	48	2e-11	2000d	Bra025638
543	BraSto-2	A04	7400032	7400290	260	7e-88	2000up	Bra025629
544	BraSto-2	A04	8508988	8509247	260	3e-102	Intergenic	Bra025477	Bra025476
545	BraSto-2	A04	9409726	9409785	60	2e-11	Intergenic	Bra030278	Bra030277
546	BraSto-2	A04	9409793	9409942	150	1e-43	Intergenic	Bra030278	Bra030277
547	BraSto-2	A04	9432464	9432663	200	3e-102	2000d	Bra030274
548	BraSto-2	A04	9432663	9432752	90	1e-24	2000d	Bra030274
549	BraSto-2	A04	10471110	10471366	260	3e-71	Intergenic	Bra032155	Bra032154
550	BraSto-2	A04	10771427	10771680	256	2e-85	Intergenic	Bra032120	Bra032119
551	BraSto-2	A04	12348176	12348382	207	4e-49	Intergenic	Bra034398	Bra034399
552	BraSto-2	A04	13014051	13014307	260	3e-84	3'UTR	Bra035661
553	BraSto-2	A04	13020342	13020558	217	9e-72	2000up	Bra035660
554	BraSto-2	A04	13405505	13405754	250	3e-84	Intron	Bra021611
555	BraSto-2	A04	13424333	13424523	191	2e-75	Intergenic	Bra021612	Bra021613
556	BraSto-2	A04	13425382	13425475	94	2e-29	Intergenic	Bra021612	Bra021613
557	BraSto-2	A04	13890327	13890454	128	7e-14	Intergenic	Bra021693	Bra021694
558	BraSto-2	A04	14136797	14136887	91	3e-13	Intron	Bra021727
559	BraSto-2	A04	14511281	14511531	251	9e-78	Intergenic	Bra021791	Bra021792
560	BraSto-2	A04	14788202	14788424	223	2e-75	5'UTR	Bra021834
561	BraSto-2	A04	14804719	14804877	159	9e-35	1000d	Bra021838
562	BraSto-2	A04	14858430	14858689	261	2e-88	1000d	Bra021847
563	BraSto-2	A04	15209970	15210008	39	2e-08	Intergenic	Bra021924	Bra021925
564	BraSto-2	A04	15210009	15210252	244	3e-102	Intergenic	Bra021924	Bra021925
565	BraSto-2	A04	15212994	15213244	252	9e-112	5'UTR	Bra021924
566	BraSto-2	A04	15213274	15213324	51	3e-13	5'UTR	Bra021924
567	BraSto-2	A04	15488390	15488576	187	9e-35	Intergenic	Bra017301	Bra017300
568	BraSto-2	A04	15627302	15627561	260	1e-123	1000up	Bra017276
569	BraSto-2	A04	15959788	15960047	260	2e-116	2000up	Bra017219
570	BraSto-2	A04	16290256	16290319	64	4e-09	1000d	Bra017157
571	BraSto-2	A04	17017525	17017723	199	5e-61	2000up	Bra017033
572	BraSto-2	A04	17570496	17570569	74	6e-08	3'UTR	Bra016928
573	BraSto-2	A04	18269404	18269571	168	3e-10	2000d	Bra037665
574	BraSto-2	A04	18283452	18283708	257	1e-95	1000up	Bra037661
575	BraSto-2	A04	18584150	18584406	257	4e-117	Intron	Bra039329
576	BraSto-2	A04	18894961	18895220	260	3e-102	Intergenic	Bra040486	Bra040485
577	BraSto-2	A05	104992	105234	243	1e-101	1000d	Bra004434
578	BraSto-2	A05	105235	105273	39	2e-08	1000up	Bra004434
579	BraSto-2	A05	304298	304539	244	6e-48	1000d	Bra004469
580	BraSto-2	A05	1573320	1573573	254	7e-54	1000d	Bra004736
581	BraSto-2	A05	2018975	2019234	260	3e-121	1000up	Bra004833
582	BraSto-2	A05	2125203	2125385	183	1e-27	5'UTR	Bra004847
583	BraSto-2	A05	2800753	2801012	260	6e-119	Intergenic	Bra004982	Bra004983
584	BraSto-2	A05	3282717	3282914	198	3e-84	1000d	Bra005068
585	BraSto-2	A05	3282914	3283104	191	2e-82	1000d	Bra005068
586	BraSto-2	A05	3965486	3965744	261	2e-91	1000d	Bra005199
587	BraSto-2	A05	3971615	3971856	244	3e-47	1000d	Bra005201
588	BraSto-2	A05	4038328	4038502	176	8e-26	5'UTR	Bra005210
589	BraSto-2	A05	4542558	4542813	256	1e-92	Intergenic	Bra005283	Bra005284
590	BraSto-2	A05	4662603	4662862	261	1e-76	1000up	Bra005301
591	BraSto-2	A05	5310429	5310670	244	3e-47	Intergenic	Bra005402	Bra005403
592	BraSto-2	A05	5633778	5634037	260	9e-112	Intergenic	Bra005463	Bra005464
593	BraSto-2	A05	6093889	6094082	195	1e-39	Intergenic	Bra005540	Bra005541
594	BraSto-2	A05	6126484	6126730	247	1e-89	2000d	Bra005542
595	BraSto-2	A05	6131293	6131552	260	2e-109	1000up	Bra005542
596	BraSto-2	A05	6572045	6572114	70	6e-08	3'UTR	Bra005620
597	BraSto-2	A05	6793768	6793922	157	1e-21	Intergenic	Bra005655	Bra005656
598	BraSto-2	A05	6807417	6807487	72	3e-16	Intergenic	Bra005656	Bra018226
599	BraSto-2	A05	7041413	7041654	244	3e-47	Intergenic	Bra018271	Bra018272
600	BraSto-2	A05	7139505	7139653	149	3e-31	Intergenic	Bra018279	Bra018280
601	BraSto-2	A05	7674715	7674854	140	7e-57	Intron	Bra018348
602	BraSto-2	A05	7674855	7675004	150	5e-70	Intron	Bra018348
603	BraSto-2	A05	8114511	8114761	252	9e-38	3'UTR	Bra018417
604	BraSto-2	A05	8733844	8733992	149	5e-24	Intron	Bra018503
605	BraSto-2	A05	8753559	8753647	89	2e-07	Intergenic	Bra018504	Bra018505
606	BraSto-2	A05	9109057	9109203	148	5e-33	1000up	Bra018544
607	BraSto-2	A05	9702371	9702632	262	2e-122	2000up	Bra037061
608	BraSto-2	A05	10245547	10245806	260	6e-119	Intergenic	Bra038131	Bra038130
609	BraSto-2	A05	10340400	10340644	246	2e-72	Intergenic	Bra038124	Bra038123
610	BraSto-2	A05	10393702	10393939	238	5e-70	Intergenic	Bra038116	Bra038115
611	BraSto-2	A05	10452239	10452393	155	1e-27	Intergenic	Bra038109	Bra038108
612	BraSto-2	A05	11431919	11432178	261	3e-93	1000d	Bra030451
613	BraSto-2	A05	11493771	11494030	260	3e-121	Intergenic	Bra030458	Bra030459
614	BraSto-2	A05	12121662	12121915	256	2e-66	Intergenic	Bra032272	Bra032271
615	BraSto-2	A05	12661216	12661254	39	2e-08	Intergenic	Bra032230	Bra032229
616	BraSto-2	A05	12665688	12665908	221	1e-76	Intergenic	Bra032230	Bra032229
617	BraSto-2	A05	12835090	12835348	260	2e-116	Intergenic	Bra032215	Bra032214
618	BraSto-2	A05	14688660	14688837	179	1e-27	2000up	Bra033873
619	BraSto-2	A05	14797621	14797880	260	1e-104	5'UTR	Bra033883
620	BraSto-2	A05	15219558	15219744	187	2e-44	2000up	Bra033917
621	BraSto-2	A05	15751939	15752125	187	1e-39	2000d	Bra031363
622	BraSto-2	A05	15918071	15918322	260	1e-83	Intergenic	Bra031335	Bra031334
623	BraSto-2	A05	16917820	16918068	250	2e-103	Intron	Bra035748
624	BraSto-2	A05	17090193	17090282	90	7e-20	2000up	Bra035770
625	BraSto-2	A05	17899492	17899666	175	3e-68	Intergenic	Bra022408	Bra022407
626	BraSto-2	A05	17899652	17899826	175	8e-66	Intergenic	Bra022408	Bra022407
627	BraSto-2	A05	18108964	18109223	260	3e-121	Intergenic	Bra022373	Bra022372
628	BraSto-2	A05	18163907	18164166	260	3e-121	2000d	Bra022363
629	BraSto-2	A05	18392911	18393057	147	7e-23	3'UTR	Bra022326
630	BraSto-2	A05	19372475	19372734	260	4e-114	2000d	Bra022166
631	BraSto-2	A05	19399857	19399963	107	7e-23	Intergenic	Bra022164	Bra022163
632	BraSto-2	A05	19515694	19515952	260	5e-95	Intergenic	Bra027171	Bra027172
633	BraSto-2	A05	20048141	20048386	247	4e-80	Intron	Bra027271
634	BraSto-2	A05	20355901	20356152	254	1e-55	2000up	Bra027329
635	BraSto-2	A05	20988588	20988801	214	1e-86	1000up	Bra034685
636	BraSto-2	A05	21519061	21519224	164	5e-21	1000d	Bra034808
637	BraSto-2	A05	21743615	21743799	187	5e-33	Intergenic	Bra034855	Bra034856
638	BraSto-2	A05	21906274	21906533	260	9e-112	2000up	Bra029876
639	BraSto-2	A05	22027008	22027267	260	4e-114	Intergenic	Bra029843	Bra029842
640	BraSto-2	A05	22725746	22725795	50	6e-08	Intergenic	Bra029669	Bra029668
641	BraSto-2	A05	23189466	23189725	260	3e-102	3'UTR	Bra029580
642	BraSto-2	A05	23890663	23890746	84	1e-30	Intergenic	Bra039116	Bra039115
643	BraSto-2	A06	163816	164055	241	5e-36	2000up	Bra038004
644	BraSto-2	A06	482187	482443	260	7e-54	1000up	Bra039701
645	BraSto-2	A06	523093	523343	251	3e-56	5'UTR	Bra039689
646	BraSto-2	A06	889625	889792	168	2e-66	Intergenic	Bra018986	Bra018985
647	BraSto-2	A06	1071517	1071777	261	3e-50	Intergenic	Bra018945	Bra018944
648	BraSto-2	A06	1987787	1988046	260	3e-102	Intergenic	Bra018785	Bra018784
649	BraSto-2	A06	1989636	1989800	165	5e-36	Intergenic	Bra018785	Bra018784
650	BraSto-2	A06	2366695	2366882	188	4e-40	1000up	Bra018718
651	BraSto-2	A06	2422694	2422874	181	4e-43	Intergenic	Bra018707	Bra018706
652	BraSto-2	A06	2725262	2725458	197	6e-48	Intergenic	Bra018664	Bra018663
653	BraSto-2	A06	3937449	3937631	183	6e-42	2000d	Bra019871
654	BraSto-2	A06	4281579	4281642	64	1e-06	5'UTR	Bra019813
655	BraSto-2	A06	4428324	4428451	128	4e-40	Intergenic	Bra019782	Bra019781
656	BraSto-2	A06	4428450	4428552	103	1e-39	Intergenic	Bra019782	Bra019781
657	BraSto-2	A06	4454690	4454948	259	4e-92	Intergenic	Bra019778	Bra019777
658	BraSto-2	A06	4547597	4547856	260	1e-92	Intergenic	Bra019766	Bra019765
659	BraSto-2	A06	4693970	4694229	260	1e-123	2000up	Bra019743
660	BraSto-2	A06	4798402	4798666	265	4e-55	1000up	Bra019717
661	BraSto-2	A06	4805078	4805337	260	3e-121	1000up	Bra019716
662	BraSto-2	A06	4811687	4811869	183	2e-44	Intergenic	Bra019715	Bra019714
663	BraSto-2	A06	5130999	5131257	260	3e-102	Intergenic	Bra019659	Bra019658
664	BraSto-2	A06	5198666	5198920	256	4e-83	2000up	Bra019650
665	BraSto-2	A06	6014900	6015138	246	2e-45	Intergenic	Bra026117	Bra026116
666	BraSto-2	A06	7104875	7105051	178	2e-41	Intergenic	Bra025901	Bra025900
667	BraSto-2	A06	7564101	7564360	260	9e-112	5'UTR	Bra025734
668	BraSto-2	A06	7882615	7882874	260	3e-121	Intergenic	Bra025774	Bra025775
669	BraSto-2	A06	7908771	7909030	260	2e-109	Intergenic	Bra025774	Bra025775
670	BraSto-2	A06	8252525	8252779	257	1e-76	5'UTR	Bra025824
671	BraSto-2	A06	8590847	8590959	113	8e-29	Intergenic	Bra025867	Bra025868
672	BraSto-2	A06	8806433	8806640	208	5e-64	1000up	Bra017912
673	BraSto-2	A06	9918615	9918799	187	2e-44	Intergenic	Bra018062	Bra018063
674	BraSto-2	A06	10952753	10952998	249	3e-62	Intergenic	Bra018194	Bra018195
675	BraSto-2	A06	11535294	11535549	256	2e-97	2000d	Bra038294
676	BraSto-2	A06	11633581	11633840	260	6e-119	Intergenic	Bra038301	Bra038302
677	BraSto-2	A06	12300336	12300594	260	2e-116	Intergenic	Bra019552	Bra019551
678	BraSto-2	A06	12391017	12391210	194	9e-38	3'UTR	Bra019537
679	BraSto-2	A06	12767368	12767626	260	1e-80	Intergenic	Bra019503	Bra019502
680	BraSto-2	A06	14890925	14891179	255	3e-56	5'UTR	Bra024312
681	BraSto-2	A06	15006386	15006644	260	9e-112	5'UTR	Bra024327
682	BraSto-2	A06	15397730	15397989	260	3e-59	2000up	Bra024381
683	BraSto-2	A06	15438388	15438647	260	1e-104	1000d	Bra024388
684	BraSto-2	A06	15564692	15564951	260	2e-109	Intergenic	Bra024404	Bra024405
685	BraSto-2	A06	16394514	16394562	49	3e-19	2000d	Bra009651
686	BraSto-2	A06	16394563	16394822	260	6e-119	2000d	Bra009651
687	BraSto-2	A06	17042408	17042667	260	1e-104	1000d	Bra009755
688	BraSto-2	A06	17187779	17188037	260	5e-95	Intergenic	Bra009775	Bra009776
689	BraSto-2	A06	17551579	17551833	255	2e-82	1000d	Bra009827
690	BraSto-2	A06	18132832	18133091	260	9e-112	Intergenic	Bra009928	Bra009929
691	BraSto-2	A06	18749707	18749966	261	6e-79	Intergenic	Bra010032	Bra010033
692	BraSto-2	A06	18854949	18855208	260	6e-119	1000d	Bra010047
693	BraSto-2	A06	20511373	20511579	209	4e-43	2000d	Bra010178
694	BraSto-2	A06	21234514	21234773	260	3e-121	1000d	Bra037484
695	BraSto-2	A06	21294159	21294390	233	2e-45	Intergenic	Bra037470	Bra037469
696	BraSto-2	A06	21470548	21470798	251	4e-111	2000d	Bra037437
697	BraSto-2	A06	21582902	21583074	173	5e-36	Intergenic	Bra025426	Bra025425
698	BraSto-2	A06	22061979	22062238	260	1e-123	Intergenic	Bra025349	Bra025348
699	BraSto-2	A06	22195788	22196047	260	1e-104	Intron	Bra025320
700	BraSto-2	A06	22352523	22352782	260	6e-119	Intron	Bra025293
701	BraSto-2	A06	22716194	22716441	252	7e-51	Intron	Bra025216
702	BraSto-2	A06	22755684	22755891	209	1e-52	Intergenic	Bra025210	Bra025209
703	BraSto-2	A06	23123502	23123734	233	3e-93	2000d	Bra025157
704	BraSto-2	A06	23123732	23123796	65	5e-24	2000d	Bra025157
705	BraSto-2	A06	23158575	23158833	259	9e-41	Intergenic	Bra025153	Bra025152
706	BraSto-2	A06	24123793	24123975	183	2e-32	Intron	Bra024888
707	BraSto-2	A06	24521374	24521630	257	2e-88	Intergenic	Bra024983	Bra024984
708	BraSto-2	A06	24666142	24666389	249	6e-79	Intron	Bra025009
709	BraSto-2	A06	24844276	24844524	250	3e-65	Intergenic	Bra025040	Bra025041
710	BraSto-2	A06	25971034	25971242	209	2e-45	3'UTR	Bra033621
711	BraSto-2	A06	26232792	26232974	183	6e-42	Intergenic	Bra033561	Bra033560
712	BraSto-2	A07	325104	325352	250	4e-49	Intergenic	Bra036457	Bra036456
713	BraSto-2	A07	402962	403144	183	6e-42	Intergenic	Bra036452	Bra036451
714	BraSto-2	A07	1160302	1160508	207	2e-75	Intergenic	Bra038835	Bra038834
715	BraSto-2	A07	1242574	1242822	252	6e-48	Intergenic	Bra038828	Bra038827
716	BraSto-2	A07	1576769	1577014	246	9e-75	Intron	Bra039627
717	BraSto-2	A07	2820264	2820461	198	5e-70	5'UTR	Bra015166
718	BraSto-2	A07	3249444	3249703	260	5e-107	Intergenic	Bra015133	Bra015131
719	BraSto-2	A07	3626044	3626299	257	9e-72	Intergenic	Bra015084	Bra015083
720	BraSto-2	A07	3937644	3937903	260	9e-112	Intergenic	Bra015052	Bra015051
721	BraSto-2	A07	5511280	5511368	89	2e-07	Intergenic	Bra014893	Bra014892
722	BraSto-2	A07	6178696	6178955	260	2e-109	Intergenic	Bra030155	Bra030154
723	BraSto-2	A07	6402155	6402414	260	5e-107	Intron	Bra030121
724	BraSto-2	A07	6421632	6421888	257	4e-117	Intergenic	Bra030119	Bra030118
725	BraSto-2	A07	7199357	7199612	257	3e-62	Intergenic	Bra012496	Bra012495
726	BraSto-2	A07	7616102	7616361	260	3e-121	Intron	Bra012436
727	BraSto-2	A07	8537365	8537527	164	1e-18	Intron	Bra012322
728	BraSto-2	A07	9114154	9114412	260	2e-78	Intron	Bra012243
729	BraSto-2	A07	9763270	9763350	81	8e-29	Intergenic	Bra012146	Bra012145
730	BraSto-2	A07	9763353	9763611	259	1e-113	Intergenic	Bra012146	Bra012145
731	BraSto-2	A07	9763614	9763791	178	5e-58	Intergenic	Bra012146	Bra012145
732	BraSto-2	A07	10214654	10214863	210	2e-60	5'UTR	Bra012068
733	BraSto-2	A07	10260308	10260567	260	6e-119	Intergenic	Bra012058	Bra012057
734	BraSto-2	A07	10276892	10277038	152	5e-33	2000up	Bra012055
735	BraSto-2	A07	10277071	10277119	49	4e-12	2000up	Bra012055
736	BraSto-2	A07	10305989	10306245	260	4e-52	Intergenic	Bra012052	Bra012051
737	BraSto-2	A07	10350138	10350377	240	8e-100	Intergenic	Bra012048	Bra012047
738	BraSto-2	A07	10657837	10658083	247	3e-56	Intergenic	Bra012006	Bra012005
739	BraSto-2	A07	10708788	10709048	261	6e-110	2000d	Bra011992
740	BraSto-2	A07	10728435	10728621	187	1e-39	Intergenic	Bra011989	Bra011988
741	BraSto-2	A07	10986841	10987088	250	3e-84	Intergenic	Bra011956	Bra011955
742	BraSto-2	A07	11958728	11958976	251	1e-70	Intergenic	Bra003218	Bra003219
743	BraSto-2	A07	12392864	12392917	54	3e-10	Intron	Bra003287
744	BraSto-2	A07	12518715	12518906	193	4e-55	3'UTR	Bra003308
745	BraSto-2	A07	13437731	13437990	260	3e-102	1000up	Bra003483
746	BraSto-2	A07	13437991	13438062	72	5e-21	1000up	Bra003483
747	BraSto-2	A07	13438063	13438249	187	3e-68	5'UTR	Bra003483
748	BraSto-2	A07	13861846	13861995	151	7e-23	Intergenic	Bra003573	Bra003574
749	BraSto-2	A07	14110460	14110719	260	2e-109	Intergenic	Bra003621	Bra003622
750	BraSto-2	A07	14651872	14652132	261	2e-119	2000d	Bra003714
751	BraSto-2	A07	15149016	15149275	260	2e-128	Intergenic	Bra003801	Bra003802
752	BraSto-2	A07	15647252	15647503	252	3e-102	1000up	Bra003902
753	BraSto-2	A07	15834901	15835087	187	1e-46	2000d	Bra003935
754	BraSto-2	A07	16554659	16554697	39	3e-13	3'UTR	Bra004052
755	BraSto-2	A07	16958540	16958799	260	1e-92	Intron	Bra004121
756	BraSto-2	A07	18016968	18017149	182	1e-67	1000d	Bra004329
757	BraSto-2	A07	18017152	18017411	260	8e-100	1000d	Bra004329
758	BraSto-2	A07	18047239	18047480	244	3e-47	Intergenic	Bra004332	Bra004333
759	BraSto-2	A07	18148716	18148975	260	8e-100	Intergenic	Bra004347	Bra004348
760	BraSto-2	A07	18374542	18374730	189	2e-38	1000d	Bra004388
761	BraSto-2	A07	18794930	18795190	261	8e-103	Intergenic	Bra016224	Bra016223
762	BraSto-2	A07	18907064	18907123	61	1e-09	1000up	Bra016202
763	BraSto-2	A07	18954048	18954298	252	2e-66	Intergenic	Bra016193	Bra016192
764	BraSto-2	A07	19643818	19644004	187	1e-27	Intergenic	Bra016054	Bra016053
765	BraSto-2	A07	19772747	19772842	96	1e-06	Intergenic	Bra016028	Bra016027
766	BraSto-2	A07	19772857	19772925	69	2e-07	Intergenic	Bra016028	Bra016027
767	BraSto-2	A07	20340188	20340243	56	4e-09	Intron	Bra015893
768	BraSto-2	A07	20393299	20393557	260	1e-104	2000up	Bra015877
769	BraSto-2	A07	20504679	20504917	242	1e-49	Intergenic	Bra015853	Bra015852
770	BraSto-2	A07	20565720	20565979	260	1e-104	Intergenic	Bra015842	Bra015841
771	BraSto-2	A07	20636543	20636800	260	1e-73	1000up	Bra015832
772	BraSto-2	A07	21090040	21090299	260	3e-133	2000d	Bra015738
773	BraSto-2	A07	22425393	22425652	260	3e-121	5'UTR	Bra035164
774	BraSto-2	A08	509854	509886	33	2e-07	Intergenic	Bra030881	Bra030882
775	BraSto-2	A08	645950	646188	248	1e-80	1000d	Bra030898
776	BraSto-2	A08	2108030	2108289	260	1e-92	Intergenic	Bra014265	Bra014264
777	BraSto-2	A08	2388904	2389163	260	5e-107	Intergenic	Bra014224	Bra014223
778	BraSto-2	A08	3234340	3234599	260	4e-114	2000up	Bra014131
779	BraSto-2	A08	3234603	3234777	175	4e-80	2000up	Bra014131
780	BraSto-2	A08	3536968	3537008	41	1e-09	Intergenic	Bra014099	Bra014098
781	BraSto-2	A08	4633349	4633607	260	2e-109	Intergenic	Bra014009	Bra014008
782	BraSto-2	A08	6376594	6376673	80	3e-16	Intergenic	Bra039724	Bra039723
783	BraSto-2	A08	6376670	6376822	153	1e-64	Intergenic	Bra039724	Bra039723
784	BraSto-2	A08	8136269	8136358	90	1e-12	1000up	Bra035521
785	BraSto-2	A08	8264548	8264807	260	4e-114	2000up	Bra035532
786	BraSto-2	A08	8954460	8954717	260	2e-78	Intergenic	Bra038415	Bra038414
787	BraSto-2	A08	9818592	9818852	261	2e-69	Intergenic	Bra035278	Bra035279
788	BraSto-2	A08	11426495	11426595	101	5e-24	Intergenic	Bra020889	Bra020888
789	BraSto-2	A08	11936590	11936849	260	2e-128	Intergenic	Bra020817	Bra020816
790	BraSto-2	A08	12108302	12108552	251	6e-85	Intron	Bra034677
791	BraSto-2	A08	12133822	12134081	260	8e-100	2000d	Bra034675
792	BraSto-2	A08	12369273	12369503	232	2e-97	3'UTR	Bra034635
793	BraSto-2	A08	12369504	12369552	49	2e-14	1000d	Bra034635
794	BraSto-2	A08	12616880	12616951	72	8e-26	1000d	Bra034594
795	BraSto-2	A08	12774280	12774530	251	6e-85	5'UTR	Bra034573
796	BraSto-2	A08	13610267	13610526	260	3e-102	5'UTR	Bra010280
797	BraSto-2	A08	14387963	14388202	241	2e-100	1000d	Bra010408
798	BraSto-2	A08	15271631	15271728	98	3e-13	Intron	Bra010574
799	BraSto-2	A08	15399607	15399793	187	1e-46	5'UTR	Bra010592
800	BraSto-2	A08	15554326	15554454	129	3e-19	Intergenic	Bra010611	Bra010612
801	BraSto-2	A08	15631666	15631925	261	2e-69	Intergenic	Bra010623	Bra010624
802	BraSto-2	A08	15745005	15745176	173	2e-38	Intergenic	Bra010642	Bra010643
803	BraSto-2	A08	16091958	16092188	233	3e-84	1000up	Bra010714
804	BraSto-2	A08	16370309	16370354	46	6e-08	Intergenic	Bra010775	Bra010776
805	BraSto-2	A08	16432983	16433224	244	3e-47	2000up	Bra010783
806	BraSto-2	A08	16462883	16462918	36	2e-11	3'UTR	Bra010789
807	BraSto-2	A08	16462951	16463067	118	1e-24	3'UTR	Bra010789
808	BraSto-2	A08	16646250	16646509	260	1e-73	Intergenic	Bra010821	Bra010822
809	BraSto-2	A08	16701338	16701597	260	2e-109	1000up	Bra010833
810	BraSto-2	A08	16708375	16708632	260	7e-91	5'UTR	Bra010834
811	BraSto-2	A08	17413323	17413571	252	1e-61	5'UTR	Bra010985
812	BraSto-2	A08	17590297	17590556	260	1e-104	Intergenic	Bra011014	Bra011015
813	BraSto-2	A08	18382459	18382646	188	4e-40	5'UTR	Bra016418
814	BraSto-2	A08	18506936	18507189	255	3e-53	2000d	Bra016444
815	BraSto-2	A08	18785680	18785828	149	8e-29	3'UTR	Bra016502
816	BraSto-2	A08	19822303	19822562	260	3e-102	3'UTR	Bra016755
817	BraSto-2	A08	20712319	20712404	86	8e-32	Intron	Bra030707
818	BraSto-2	A08	20712404	20712594	191	8e-66	Intron	Bra030707
819	BraSto-2	A08	20944878	20945129	252	1e-80	Intergenic	Bra030653	Bra030652
820	BraSto-2	A09	23303	23562	260	2e-116	3'UTR	Bra036233
821	BraSto-2	A09	707596	707778	183	1e-39	2000up	Bra037402
822	BraSto-2	A09	1423029	1423285	257	1e-95	Intergenic	Bra039045	Bra039044
823	BraSto-2	A09	2623885	2624133	251	2e-63	Intergenic	Bra036120	Bra036119
824	BraSto-2	A09	2752967	2753221	256	7e-88	2000up	Bra035955
825	BraSto-2	A09	2898043	2898298	256	2e-116	Intergenic	Bra035921	Bra035920
826	BraSto-2	A09	3034231	3034284	54	3e-10	2000d	Bra035893
827	BraSto-2	A09	3034285	3034506	222	3e-84	2000d	Bra035893
828	BraSto-2	A09	3342500	3342681	182	2e-72	1000up	Bra035843
829	BraSto-2	A09	3342681	3342924	244	1e-104	5'UTR	Bra035843
830	BraSto-2	A09	3996686	3996945	260	5e-95	Intron	Bra037199
831	BraSto-2	A09	4227981	4228240	260	6e-119	Intergenic	Bra037155	Bra037154
832	BraSto-2	A09	4463872	4464127	256	6e-119	Intergenic	Bra037299	Bra037298
833	BraSto-2	A09	5171493	5171575	83	4e-18	Intergenic	Bra038537	Bra038538
834	BraSto-2	A09	5172902	5172993	93	4e-12	Intergenic	Bra038537	Bra038538
835	BraSto-2	A09	5268335	5268585	252	3e-71	Intergenic	Bra038553	Bra038554
836	BraSto-2	A09	5538026	5538279	257	3e-62	2000up	Bra036703
837	BraSto-2	A09	5917861	5917939	79	6e-11	Intergenic	Bra036641	Bra036640
838	BraSto-2	A09	6023892	6024111	220	8e-69	3'UTR	Bra027809
839	BraSto-2	A09	6050540	6050799	260	5e-95	Intergenic	Bra027803	Bra027802
840	BraSto-2	A09	6120983	6121242	260	3e-121	1000d	Bra027794
841	BraSto-2	A09	6223562	6223821	260	3e-121	3'UTR	Bra027782
842	BraSto-2	A09	6436156	6436400	255	2e-54	Intergenic	Bra027759	Bra027758
843	BraSto-2	A09	6763612	6763862	252	3e-71	Intergenic	Bra027711	Bra027710
844	BraSto-2	A09	6778832	6779094	263	8e-103	2000up	Bra027710
845	BraSto-2	A09	7025139	7025342	204	3e-59	2000d	Bra027668
846	BraSto-2	A09	7249503	7249618	118	2e-17	Intergenic	Bra027635	Bra027634
847	BraSto-2	A09	7249621	7249734	114	5e-27	Intergenic	Bra027635	Bra027634
848	BraSto-2	A09	8213980	8214071	94	6e-08	Intron	Bra027073
849	BraSto-2	A09	8214078	8214185	108	5e-21	Intron	Bra027073
850	BraSto-2	A09	11744722	11744979	258	1e-110	Intergenic	Bra032924	Bra032923
851	BraSto-2	A09	13123472	13123721	252	8e-69	Intergenic	Bra027588	Bra027587
852	BraSto-2	A09	14624960	14625104	145	3e-19	Intergenic	Bra017362	Bra017363
853	BraSto-2	A09	15412831	15413083	254	1e-79	2000up	Bra017442
854	BraSto-2	A09	15778149	15778396	248	6e-45	2000d	Bra017493
855	BraSto-2	A09	16496427	16496668	248	2e-48	Intergenic	Bra017560	Bra017561
856	BraSto-2	A09	16501688	16501868	182	4e-46	Intron	Bra017561
857	BraSto-2	A09	16667055	16667314	260	2e-109	Intron	Bra017583
858	BraSto-2	A09	16682962	16683221	260	5e-138	Intron	Bra017585
859	BraSto-2	A09	16886878	16886973	96	1e-06	Intergenic	Bra017605	Bra029578
860	BraSto-2	A09	19871427	19871591	165	2e-38	Intron	Bra023290
861	BraSto-2	A09	19954999	19955258	260	1e-123	2000up	Bra023283
862	BraSto-2	A09	20866411	20866508	98	3e-10	Intergenic	Bra023192	Bra023191
863	BraSto-2	A09	22864450	22864635	187	2e-44	2000up	Bra024770
864	BraSto-2	A09	23567881	23568130	251	9e-78	Intergenic	Bra024678	Bra024677
865	BraSto-2	A09	23729731	23729988	260	1e-107	1000up	Bra024662
866	BraSto-2	A09	23755727	23755912	188	9e-41	Intergenic	Bra024659	Bra024658
867	BraSto-2	A09	24192547	24192806	260	2e-116	Intron	Bra024591
868	BraSto-2	A09	24449425	24449639	215	5e-73	2000d	Bra024554
869	BraSto-2	A09	25056550	25056613	64	1e-06	Intergenic	Bra036060	Bra036061
870	BraSto-2	A09	25972448	25972707	260	1e-123	Intergenic	Bra006882	Bra006883
871	BraSto-2	A09	26438593	26438852	260	4e-114	1000up	Bra006948
872	BraSto-2	A09	26806735	26806987	255	2e-63	Intergenic	Bra007009	Bra007010
873	BraSto-2	A09	26906937	26907147	211	4e-49	Intergenic	Bra007028	Bra007029
874	BraSto-2	A09	27430317	27430403	87	7e-23	1000d	Bra007119
875	BraSto-2	A09	27528502	27528594	94	6e-08	Intergenic	Bra007140	Bra007141
876	BraSto-2	A09	27693078	27693326	250	7e-94	3'UTR	Bra007169
877	BraSto-2	A09	27828035	27828293	260	5e-107	Intergenic	Bra007184	Bra007185
878	BraSto-2	A09	27947337	27947522	187	1e-46	5'UTR	Bra007202
879	BraSto-2	A09	28411560	28411816	257	1e-76	Intergenic	Bra007290	Bra007291
880	BraSto-2	A09	28962298	28962340	43	6e-11	5'UTR	Bra007386
881	BraSto-2	A09	29170133	29170310	178	4e-77	Intergenic	Bra007430	Bra007431
882	BraSto-2	A09	29170313	29170551	239	4e-92	Intergenic	Bra007430	Bra007431
883	BraSto-2	A09	30148908	30149088	182	1e-36	Intergenic	Bra007631	Bra007632
884	BraSto-2	A09	30171377	30171636	260	4e-114	1000up	Bra007632
885	BraSto-2	A09	31249596	31249654	59	1e-15	5'UTR	Bra007850
886	BraSto-2	A09	31250870	31251129	260	3e-102	5'UTR	Bra007851
887	BraSto-2	A09	31802807	31803048	243	4e-49	Intergenic	Bra039927	Bra039926
888	BraSto-2	A09	31891302	31891483	182	4e-46	Intergenic	Bra031232	Bra031231
889	BraSto-2	A09	31891810	31891899	91	1e-15	Intergenic	Bra031232	Bra031231
890	BraSto-2	A09	32300251	32300343	93	2e-07	Intergenic	Bra031149	Bra031148
891	BraSto-2	A09	32347735	32347994	260	6e-119	Intergenic	Bra031133	Bra031132
892	BraSto-2	A09	32511685	32511772	89	4e-12	Intergenic	Bra031093	Bra031092
893	BraSto-2	A09	32511830	32511956	127	1e-46	2000up	Bra031093
894	BraSto-2	A09	32841093	32841231	139	5e-30	Intergenic	Bra031036	Bra031035
895	BraSto-2	A09	33409542	33409762	221	2e-81	2000up	Bra026723
896	BraSto-2	A09	33542822	33543080	260	2e-128	1000up	Bra026752
897	BraSto-2	A09	33663963	33664222	260	3e-121	Intergenic	Bra026780	Bra026781
898	BraSto-2	A09	33970953	33971211	260	5e-95	1000d	Bra026845
899	BraSto-2	A09	36313813	36314072	260	5e-107	2000up	Bra032493
900	BraSto-2	A09	36459668	36459915	248	5e-107	2000up	Bra032526
901	BraSto-2	A09	36833133	36833390	260	7e-91	3'UTR	Bra032610
902	BraSto-2	A09	36897995	36898254	260	4e-114	Intergenic	Bra032623	Bra032624
903	BraSto-2	A10	928392	928634	252	1e-36	Intergenic	Bra015576	Bra015575
904	BraSto-2	A10	1539923	1539970	48	1e-06	2000up	Bra015480
905	BraSto-2	A10	1569913	1570075	163	2e-51	Intron	Bra015472
906	BraSto-2	A10	4270202	4270396	196	2e-66	Intron	Bra033323
907	BraSto-2	A10	4270415	4270482	69	1e-09	Intron	Bra033323
908	BraSto-2	A10	4410053	4410198	146	5e-27	Intron	Bra033297
909	BraSto-2	A10	4617327	4617454	128	6e-45	Intergenic	Bra033262	Bra033261
910	BraSto-2	A10	4706975	4707233	259	5e-104	Intergenic	Bra033245	Bra033244
911	BraSto-2	A10	5729639	5729800	163	7e-54	Intergenic	Bra003048	Bra003047
912	BraSto-2	A10	7138440	7138699	260	1e-104	Intergenic	Bra002856	Bra002855
913	BraSto-2	A10	7577842	7578102	261	3e-105	2000up	Bra002788
914	BraSto-2	A10	7606633	7606892	260	5e-95	2000d	Bra002783
915	BraSto-2	A10	7643262	7643465	204	3e-47	Intergenic	Bra002778	Bra002777
916	BraSto-2	A10	7900511	7900693	184	2e-54	Intergenic	Bra002746	Bra002745
917	BraSto-2	A10	8067852	8067999	148	4e-09	Intron	Bra002710
918	BraSto-2	A10	8069974	8070138	165	3e-62	Intergenic	Bra002710	Bra002709
919	BraSto-2	A10	8122461	8122647	187	1e-46	Intergenic	Bra002705	Bra002704
920	BraSto-2	A10	8682855	8683095	241	1e-83	Intergenic	Bra002595	Bra002594
921	BraSto-2	A10	8789466	8789725	260	9e-112	Intron	Bra002576
922	BraSto-2	A10	9333653	9333903	251	4e-111	Intergenic	Bra002471	Bra002470
923	BraSto-2	A10	9364414	9364673	260	2e-116	Intron	Bra002467
924	BraSto-2	A10	9364746	9365005	260	2e-116	Intron	Bra002467
925	BraSto-2	A10	9548179	9548262	84	1e-06	5'UTR	Bra002446
926	BraSto-2	A10	9577216	9577416	202	5e-27	Intergenic	Bra002440	Bra002439
927	BraSto-2	A10	10736600	10736858	259	5e-104	5'UTR	Bra002237
928	BraSto-2	A10	11259447	11259687	242	6e-82	2000d	Bra002149
929	BraSto-2	A10	11670174	11670269	96	1e-06	Intergenic	Bra002078	Bra002077
930	BraSto-2	A10	11840673	11840918	251	3e-84	5'UTR	Bra002062
931	BraSto-2	A10	12162032	12162140	110	2e-41	Intergenic	Bra002018	Bra002017
932	BraSto-2	A10	13089950	13090012	63	3e-13	2000up	Bra008612
933	BraSto-2	A10	13396070	13396330	261	4e-129	Intergenic	Bra008688	Bra008689
934	BraSto-2	A10	13440120	13440370	252	7e-88	3'UTR	Bra008697
935	BraSto-2	A10	13692494	13692741	248	2e-97	3'UTR	Bra008749
936	BraSto-2	A10	15071016	15071275	260	1e-123	Intergenic	Bra009057	Bra009058
937	BraSto-2	A10	15136762	15136887	127	4e-37	1000up	Bra009071
938	BraSto-2	A10	15226025	15226283	259	6e-85	2000up	Bra009092
939	BraSto-2	A10	15285102	15285201	100	2e-11	3'UTR	Bra009111
940	BraSto-2	A10	15383034	15383293	260	5e-107	2000up	Bra009136
941	BraSto-2	A10	15854803	15855062	260	7e-131	1000up	Bra009257
942	BraSto-2	A10	15928093	15928352	260	3e-102	2000d	Bra009274
943	BraSto-2	A10	16602542	16602801	260	8e-100	5'UTR	Bra009427
944	BraSto-2	A10	16840254	16840512	260	4e-83	1000d	Bra009473
945	BraSto-2	A10	16841318	16841525	208	1e-73	1000up	Bra009473
946	BraSto-2	A10	17055735	17055971	241	1e-49	Intergenic	Bra009519	Bra009520
947	BraSto-2	A10	17080524	17080761	239	1e-58	1000d	Bra009523
948	BraSto-2	Scaffold000103	95234	95494	261	2e-112	Intergenic	Bra035297	Bra035298
949	BraSto-2	Scaffold000123	340633	340892	260	4e-114	Intron	Bra036952
950	BraSto-2	Scaffold000140	429797	430055	260	7e-88	1000up	Bra038176
951	BraSto-2	Scaffold000157	302647	302867	222	4e-89	Intergenic	Bra038990	Bra038991
952	BraSto-2	Scaffold000157	303829	304087	260	5e-107	Intergenic	Bra038990	Bra038991
953	BraSto-2	Scaffold000164	50750	51009	260	1e-123	5'UTR	Bra039349
954	BraSto-2	Scaffold000164	102375	102485	111	1e-15	5'UTR	Bra039356
955	BraSto-2	Scaffold000164	249877	250030	157	7e-20	Intergenic	Bra039391	Bra039392
956	BraSto-2	Scaffold000178	90695	90930	238	1e-67	Intergenic	Bra039823	Bra039824
957	BraSto-2	Scaffold000196	107151	107386	237	2e-88	2000d	Bra040309
958	BraSto-2	Scaffold000215	13562	13724	163	9e-78	3'UTR	Bra040525
959	BraSto-2	Scaffold000269	36607	36852	251	9e-38	Intron	Bra040817
960	BraSto-2	Scaffold000364	371	630	260	5e-95		Scaffold000364
961	BraSto-2	Scaffold000621	3290	3549	260	5e-107
962	BraSto-2	Scaffold003629	206	451	251	3e-65
963	BraSto-2	Scaffold005170	358	394	37	2e-07
964	BraSto-2	Scaffold031757	1	93	94	3e-22
965	BraSto-3	A09	36728913	36728672	242	5e-113	Intron	Bra032584
966	BraSto-3	A09	22860516	22860757	242	8e-106	Intergenic	Bra024771	Bra024770
967	BraSto-3	A06	22446605	22446846	242	5e-113	Intron	Bra025277
968	BraSto-3	A06	11058621	11058380	242	2e-103	1000up	Bra018208
969	BraSto-3	A05	2046645	2046404	242	5e-113	Intron	Bra004837
970	BraSto-3	A04	16419303	16419544	242	1e-110	Intron	Bra017136
971	BraSto-3	A07	13054016	13053865	152	3e-71	2000d	Bra003404
972	BraSto-3	Scaffold039443	1	100	100	1e-42
973	BraSto-3	A07	13054083	13054013	71	3e-25	2000d	Bra003404
974	BraSto-3	A09	7451602	7451534	69	9e-10	Intergenic	Bra026999	Bra027000
975	BraSto-3	A05	3418179	3418116	64	4e-09	Intron	Bra005100
976	BraSto-3	A09	36187669	36187721	53	9e-10	Intergenic	Bra032464	Bra032465
977	BraSto-3	A06	21735347	21735299	49	2e-07	Intergenic	Bra025409	Bra025408
978	BraSto-3	A02	21315599	21315636	38	9e-13	Intergenic	Bra026669	Bra026670
979	BraSto-4	A02	19987277	19986705	575	5e-155	Intron	Bra026526
980	BraSto-4	A07	1333468	1332898	573	0	2000d	Bra038813
981	BraSto-4	A01	19431185	19430621	570	0	Intergenic	Bra023729	Bra023730
982	BraSto-4	A09	46615	47178	566	0	1000d	Bra036236
983	BraSto-4	A05	16307526	16308088	565	5e-180	Intergenic	Bra031291	Bra031290
984	BraSto-4	A04	12345749	12346303	564	4e-85	Intergenic	Bra034398	Bra034399
985	BraSto-4	A07	14679742	14680300	563	1e-158	Intergenic	Bra003717	Bra003718
986	BraSto-4	Scaffold000302	3948	4508	563	0	3'UTR	Bra040897
987	BraSto-4	A02	23590658	23590104	562	0	Intergenic	Bra020713	Bra020712
988	BraSto-4	A10	14907673	14907113	562	0	1000up	Bra009023
989	BraSto-4	A04	4164908	4165457	561	8e-145	Intergenic	Bra033430	Bra033431
990	BraSto-4	A05	8549699	8549144	561	3e-178	5'UTR	Bra018487
991	BraSto-4	A09	24807065	24806508	561	5e-152	3'UTR	Bra036031
992	BraSto-4	A10	6466305	6466865	561	0	Intergenic	Bra002957	Bra002956
993	BraSto-4	A05	19338456	19339011	560	7e-179	5'UTR	Bra022170
994	BraSto-4	A06	14635880	14635328	560	0	2000up	Bra024267
995	BraSto-4	A09	8646273	8645720	560	0	2000d	Bra027122
996	BraSto-4	A10	11731728	11732284	560	0	Intergenic	Bra002072	Bra002071
997	BraSto-4	A01	7302489	7303033	559	1e-146	2000up	Bra013707
998	BraSto-4	A01	28113817	28113260	559	0	Intergenic	Bra040282	Bra040281
999	BraSto-4	A02	19565751	19566297	559	0	3'UTR	Bra022126
1000	BraSto-4	A03	6720034	6719483	559	2e-83	1000d	Bra029178
1001	BraSto-4	A04	12580497	12579941	559	0	Intergenic	Bra035716	Bra035715
1002	BraSto-4	A05	8043275	8042724	559	3e-169	Intergenic	Bra018408	Bra018409
1003	BraSto-4	A09	2458068	2458617	559	0	3'UTR	Bra036151
1004	BraSto-4	A01	17213826	17213271	558	0	Intergenic	Bra031465	Bra031464
1005	BraSto-4	A01	19406552	19407101	558	2e-71	Intergenic	Bra023726	Bra023727
1006	BraSto-4	A04	9283476	9282920	558	0	Intergenic	Bra030298	Bra030297
1007	BraSto-4	A09	21035594	21035040	558	0	Intergenic	Bra023172	Bra023171
1008	BraSto-4	A09	36906462	36907009	558	0	2000d	Bra032624
1009	BraSto-4	A10	11748443	11747892	558	1e-180	2000d	Bra002069
1010	BraSto-4	A02	12119982	12120530	557	0	1000d	Bra007957
1011	BraSto-4	A10	6174578	6175130	556	4e-162	Intergenic	Bra002998	Bra002997
1012	BraSto-4	Scaffold000157	268328	267775	555	0	Intron	Bra038987
1013	BraSto-4	A01	17022478	17021932	554	2e-166	Intergenic	Bra031485	Bra031484
1014	BraSto-4	A04	1132891	1132340	554	0	1000d	Bra014512
1015	BraSto-4	A07	7643001	7642452	554	0	Intergenic	Bra012435	Bra012434
1016	BraSto-4	A09	13208029	13208580	554	0	Intergenic	Bra027577	Bra027576
1017	BraSto-4	A07	4171271	4171817	550	0	Intergenic	Bra015028	Bra015027
1018	BraSto-4	A09	9458853	9458308	550	3e-175	3'UTR	Bra027871
1019	BraSto-4	A10	12023907	12024452	549	0	5'UTR	Bra002033
1020	BraSto-4	A01	5333743	5334284	548	3e-153	Intergenic	Bra013385	Bra013386
1021	BraSto-4	A01	18774937	18774395	548	1e-171	2000d	Bra028304
1022	BraSto-4	A01	18836154	18835617	547	6e-59	Intergenic	Bra028297	Bra028296
1023	BraSto-4	A09	11314154	11313608	547	0	Intergenic	Bra037887	Bra037888
1024	BraSto-4	A09	11533109	11533649	547	0	Intron	Bra037910
1025	BraSto-4	A06	18347488	18346946	546	0	5'UTR	Bra009962
1026	BraSto-4	A10	14076680	14077224	545	0	Intron	Bra008843
1027	BraSto-4	A04	1981820	1981284	544	0	2000d	Bra014645
1028	BraSto-4	A04	2341675	2341143	542	7e-176	Intergenic	Bra014698	Bra014699
1029	BraSto-4	A07	5160239	5160768	542	8e-154	Intergenic	Bra014929	Bra014928
1030	BraSto-4	A07	12405824	12405292	542	4e-159	Intron	Bra003288
1031	BraSto-4	A04	18041283	18041822	541	4e-159	3'UTR	Bra037727
1032	BraSto-4	A10	6094012	6093481	541	4e-162	Intron	Bra003009
1033	BraSto-4	A03	27976195	27976732	540	0	2000up	Bra024051
1034	BraSto-4	A10	15741479	15740956	538	4e-131	Intron	Bra009229
1035	BraSto-4	A03	14051373	14051899	537	1e-168	1000d	Bra000941
1036	BraSto-4	A09	26981292	26980766	536	1e-143	Intergenic	Bra007038	Bra007039
1037	BraSto-4	A10	9903395	9902863	535	0	Intergenic	Bra002387	Bra002386
1038	BraSto-4	A10	12848922	12848391	534	0	2000d	Bra008566
1039	BraSto-4	A04	10835198	10834667	533	4e-162	Intron	Bra032111
1040	BraSto-4	A10	11357668	11357143	533	1e-94	Intron	Bra002117
1041	BraSto-4	A08	12370587	12370058	532	7e-179	5'UTR	Bra034635
1042	BraSto-4	A03	25890604	25890077	530	6e-161	2000d	Bra019168
1043	BraSto-4	A02	13103624	13103100	525	0	Intergenic	Bra008094	Bra008095
1044	BraSto-4	A03	9731669	9731161	521	1e-134	2000d	Bra000178
1045	BraSto-4	A04	1262216	1262723	521	6e-87	Intron	Bra014533
1046	BraSto-4	A02	2467719	2468225	518	3e-110	2000d	Bra028704
1047	BraSto-4	Scaffold000335	22714	22208	515	4e-57
1048	BraSto-4	A01	21186643	21187152	514	0	Intergenic	Bra023938	Bra023939
1049	BraSto-4	A09	3659609	3660116	512	7e-136	2000up	Bra037806
1050	BraSto-4	A09	15372280	15372788	509	7e-176	5'UTR	Bra017436
1051	BraSto-4	A02	23958530	23958037	499	4e-165	5'UTR	Bra020648
1052	BraSto-4	A02	10102732	10102242	494	4e-162	Intergenic	Bra034026	Bra034025
1053	BraSto-4	A05	8813266	8813750	492	4e-137	Intergenic	Bra018510	Bra018511
1054	BraSto-4	A03	31239412	31239891	487	5e-69	1000up	Bra017881
1055	BraSto-4	A02	16387843	16388327	486	9e-126	Intron	Bra008546
1056	BraSto-4	A06	9139302	9138825	484	3e-150	2000d	Bra017964
1057	BraSto-4	A01	13608097	13608576	480	1e-177	2000d	Bra033840
1058	BraSto-4	A09	15007725	15007250	478	3e-144	1000up	Bra017400
1059	BraSto-4	A09	31869926	31870400	478	0	Intergenic	Bra039921	Bra031233
1060	BraSto-4	A01	14911861	14911394	477	7e-139	3'UTR	Bra029920
1061	BraSto-4	A07	8449523	8449996	477	3e-172	Intergenic	Bra012330	Bra012329
1062	BraSto-4	A08	8048148	8047682	475	1e-57	Intergenic	Bra035515	Bra035516
1063	BraSto-4	A01	5780628	5781096	471	2e-163	Intergenic	Bra013455	Bra013456
1064	BraSto-4	A03	30277824	30278291	471	1e-165	Intergenic	Bra017756	Bra017757
1065	BraSto-4	A06	23330476	23330940	471	2e-139	1000up	Bra025126
1066	BraSto-4	A01	7326805	7326341	467	2e-163	Intergenic	Bra013711	Bra013712
1067	BraSto-4	A07	11463150	11462684	467	6e-161	Intergenic	Bra003123	Bra003124
1068	BraSto-4	A02	10566533	10566076	466	8e-108	2000d	Bra033965
1069	BraSto-4	A04	10417058	10417519	463	7e-136	Intergenic	Bra032168	Bra032167
1070	BraSto-4	A03	11026454	11025998	459	2e-129	2000d	Bra000420
1071	BraSto-4	A07	6783014	6782560	459	1e-149	Intergenic	Bra030074	Bra030073
1072	BraSto-4	A01	4704943	4705390	452	3e-147	Intergenic	Bra013278	Bra013280
1073	BraSto-4	A10	15274345	15274783	450	7e-139	1000d	Bra009106
1074	BraSto-4	A05	16842155	16841709	449	4e-174	Intergenic	Bra035739	Bra035740
1075	BraSto-4	A01	17546060	17546503	446	3e-153	2000up	Bra031428
1076	BraSto-4	A03	21260912	21261341	443	3e-76	2000up	Bra012972
1077	BraSto-4	A07	999116	998684	442	4e-131	Intergenic	Bra038852	Bra038851
1078	BraSto-4	A09	8002155	8001733	439	2e-65	2000up	Bra027052
1079	BraSto-4	A09	20101894	20101459	439	1e-137	Intergenic	Bra023269	Bra023268
1080	BraSto-4	A10	6574959	6574531	436	2e-89	Intergenic	Bra002946	Bra002945
1081	BraSto-4	A07	6334013	6333580	434	5e-155	Intergenic	Bra030131	Bra030130
1082	BraSto-4	A07	16073259	16072836	432	2e-59	5'UTR	Bra003975
1083	BraSto-4	A10	3360561	3360989	431	3e-150	2000d	Bra015216
1084	BraSto-4	A08	1275036	1275462	428	1e-161	Intergenic	Bra030975	Bra030976
1085	BraSto-4	A09	31284648	31285066	428	3e-76	2000d	Bra007859
1086	BraSto-4	A06	18079363	18078947	424	8e-43	2000d	Bra009918
1087	BraSto-4	A07	19086102	19086508	423	5e-78	Intergenic	Bra016168	Bra016167
1088	BraSto-4	Scaffold000140	171399	171815	423	1e-143	Intergenic	Bra038156	Bra038157
1089	BraSto-4	A01	774952	775364	420	8e-145	1000up	Bra011745
1090	BraSto-4	A03	11600205	11600614	419	4e-97	1000up	Bra000528
1091	BraSto-4	A08	10390188	10389785	418	7e-136	Intergenic	Bra021030	Bra021029
1092	BraSto-4	A09	11746998	11746584	418	6e-127	Intergenic	Bra032924	Bra032923
1093	BraSto-4	A08	12276255	12275848	413	4e-97	2000up	Bra034652
1094	BraSto-4	A06	24180595	24180995	410	5e-109	Intergenic	Bra024899	Bra024900
1095	BraSto-4	A04	16406457	16406054	404	9e-83	Intergenic	Bra017137	Bra017136
1096	BraSto-4	A01	24236237	24235839	402	2e-151	Intergenic	Bra021084	Bra021083
1097	BraSto-4	A03	28287220	28287613	398	5e-118	Intergenic	Bra024007	Bra024006
1098	BraSto-4	A07	3460997	3461389	398	2e-52	Intergenic	Bra015106	Bra015105
1099	BraSto-4	A02	26358332	26358724	396	3e-150	Intergenic	Bra029245	Bra029244
1100	BraSto-4	A03	17764703	17764312	396	2e-71	2000d	Bra001666
1101	BraSto-4	A07	17895634	17896025	396	3e-67	2000d	Bra004310
1102	BraSto-4	A08	13361054	13360659	396	9e-120	1000d	Bra010239
1103	BraSto-4	A04	17507831	17507443	394	1e-128	Intergenic	Bra016938	Bra016937
1104	BraSto-4	A08	14536555	14536942	393	4e-103	Intron	Bra010439
1105	BraSto-4	A04	10727427	10727042	391	1e-75	Intergenic	Bra032129	Bra032128
1106	BraSto-4	A07	18677577	18677192	391	4e-103	5'UTR	Bra016243
1107	BraSto-4	A03	29869023	29868634	390	4e-137	Intergenic	Bra017704	Bra017705
1108	BraSto-4	A05	12921011	12921400	390	1e-131	Intergenic	Bra032208	Bra032207
1109	BraSto-4	A06	2556936	2557309	390	4e-48	Intergenic	Bra018698	Bra018697
1110	BraSto-4	A02	10956596	10956212	389	2e-53	Intergenic	Bra038367	Bra038365
1111	BraSto-4	A03	17030293	17029919	386	1e-87	Intergenic	Bra001553	Bra001554
1112	BraSto-4	A06	5308932	5308554	386	3e-58	Intergenic	Bra019642	Bra019641
1113	BraSto-4	A10	6763335	6762960	385	2e-59	5'UTR	Bra002917
1114	BraSto-4	A03	10450496	10450868	384	1e-47	Intergenic	Bra000306	Bra000307
1115	BraSto-4	A06	11620150	11619773	380	2e-129	Intergenic	Bra038301	Bra038302
1116	BraSto-4	A05	8663526	8663903	379	4e-103	Intron	Bra018493
1117	BraSto-4	A05	15214701	15215077	379	5e-115	Intergenic	Bra033917	Bra033918
1118	BraSto-4	A08	12150030	12149662	379	4e-57	Intergenic	Bra034674	Bra034673
1119	BraSto-4	A07	12318427	12318052	378	4e-122	5'UTR	Bra003272
1120	BraSto-4	A10	5817092	5817466	376	1e-75	Intergenic	Bra003042	Bra003041
1121	BraSto-4	A02	4297592	4297966	375	6e-130	1000d	Bra023634
1122	BraSto-4	A06	24413950	24414312	373	1e-44	Intergenic	Bra024961	Bra024962
1123	BraSto-4	A10	5459354	5458983	372	9e-126	3'UTR	Bra003071
1124	BraSto-4	A01	15113577	15113943	371	6e-124	Intergenic	Bra029944	Bra029945
1125	BraSto-4	A10	5975180	5974814	371	6e-59	2000d	Bra003024
1126	BraSto-4	A08	16917246	16917607	369	2e-53	Intergenic	Bra010879	Bra010880
1127	BraSto-4	A05	16497796	16498153	368	9e-89	Intergenic	Bra031269	Bra031268
1128	BraSto-4	A04	6275682	6275318	367	2e-127	1000up	Bra028159
1129	BraSto-4	A08	841692	841328	367	1e-60	Intergenic	Bra030927	Bra030928
1130	BraSto-4	A08	1504815	1504450	367	4e-131	Intergenic	Bra014340	Bra014339
1131	BraSto-4	A03	26912294	26911938	366	7e-62	Intergenic	Bra024205	Bra024204
1132	BraSto-4	Scaffold002052	485	120	366	1e-131
1133	BraSto-4	A07	3666133	3665770	365	2e-117	Intergenic	Bra015078	Bra015077
1134	BraSto-4	A10	10415067	10415424	365	3e-64	Intron	Bra002301
1135	BraSto-4	A07	6357231	6356875	362	1e-41	2000d	Bra030127
1136	BraSto-4	A07	11934072	11933717	361	2e-52	5'UTR	Bra003213
1137	BraSto-4	A09	22310644	22310997	361	3e-70	Intergenic	Bra032354	Bra032353
1138	BraSto-4	A06	20408733	20408375	360	2e-142	2000up	Bra010165
1139	BraSto-4	A07	2040342	2040697	359	1e-72	Intergenic	Bra036390	Bra036391
1140	BraSto-4	A02	18938292	18938645	358	7e-68	Intergenic	Bra022057	Bra022058
1141	BraSto-4	A05	21150603	21150253	357	9e-49	2000up	Bra034720
1142	BraSto-4	A09	30756906	30756554	357	2e-43	Intergenic	Bra007759	Bra007760
1143	BraSto-4	A09	22433657	22433307	356	2e-43	Intergenic	Bra032340	Bra032339
1144	BraSto-4	A04	10928333	10927981	355	2e-130	Intergenic	Bra032097	Bra032096
1145	BraSto-4	A08	19642427	19642774	352	2e-86	Intron	Bra016712
1146	BraSto-4	A05	17733112	17732765	351	8e-111	2000d	Bra022432
1147	BraSto-4	A10	5272824	5273174	351	7e-99	Intergenic	Bra003090	Bra003089
1148	BraSto-4	A03	8167709	8168056	349	3e-107	2000d	Bra023001
1149	BraSto-4	A08	10510131	10509786	347	1e-134	2000d	Bra021011
1150	BraSto-4	A06	6512525	6512853	346	4e-88	Intergenic	Bra026015	Bra026014
1151	BraSto-4	A03	17474201	17473863	345	7e-105	Intergenic	Bra001622	Bra001623
1152	BraSto-4	A10	7656527	7656860	344	2e-111	Intergenic	Bra002776	Bra002775
1153	BraSto-4	A09	24768972	24769308	343	2e-40	Intergenic	Bra036025	Bra036026
1154	BraSto-4	A02	12247128	12246789	341	4e-122	Intergenic	Bra007978	Bra007979
1155	BraSto-4	A04	14552778	14553118	341	2e-127	Intron	Bra021798
1156	BraSto-4	A09	22883785	22884124	341	1e-121	Intron	Bra024768
1157	BraSto-4	A07	1837037	1836703	339	2e-65	Intergenic	Bra039894	Bra039893
1158	BraSto-4	Scaffold000103	715709	715381	339	1e-41	1000d	Bra035335
1159	BraSto-4	A04	16258728	16258394	338	2e-77	Intergenic	Bra017160	Bra017159
1160	BraSto-4	A09	9654879	9654546	334	3e-110	2000d	Bra027893
1161	BraSto-4	A01	28398665	28398996	332	6e-121	2000d	Bra040127
1162	BraSto-4	A02	24874709	24874378	332	6e-121	Intergenic	Bra020512	Bra020511
1163	BraSto-4	A03	22946548	22946217	332	6e-121	2000up	Bra012649
1164	BraSto-4	A04	13929184	13929511	332	8e-37	Intergenic	Bra021695	Bra021696
1165	BraSto-4	A05	4914483	4914152	332	6e-121	Intergenic	Bra005336	Bra005337
1166	BraSto-4	A06	2960497	2960166	332	1e-118	Intergenic	Bra018615	Bra018614
1167	BraSto-4	A06	23670020	23670349	332	7e-102	5'UTR	Bra024830
1168	BraSto-4	A04	1913421	1913094	330	2e-46	2000up	Bra014635
1169	BraSto-4	Scaffold000263	11607	11281	329	5e-112
1170	BraSto-4	A04	2701561	2701881	327	3e-33	Intergenic	Bra014737	Bra014738
1171	BraSto-4	A04	2703608	2703928	327	3e-33	Intergenic	Bra014737	Bra014738
1172	BraSto-4	A06	15132634	15132954	327	3e-33	2000up	Bra024351
1173	BraSto-4	A09	1102080	1101760	327	3e-33	2000d	Bra037319
1174	BraSto-4	A06	14862010	14861687	326	2e-62	Intergenic	Bra024309	Bra024310
1175	BraSto-4	A05	19883205	19882882	325	1e-109	Intergenic	Bra027237	Bra027238
1176	BraSto-4	A06	4863346	4863026	324	5e-38	Intergenic	Bra019709	Bra019708
1177	BraSto-4	A10	11453433	11453115	324	5e-41	Intergenic	Bra002101	Bra002100
1178	BraSto-4	A09	10164460	10164779	323	8e-108	Intergenic	Bra027962	Bra027963
1179	BraSto-4	A04	14385354	14385035	322	7e-99	2000d	Bra021774
1180	BraSto-4	A05	20852361	20852679	322	3e-79	1000d	Bra027427
1181	BraSto-4	A09	2579589	2579909	322	3e-113	2000d	Bra036131
1182	BraSto-4	A03	20660372	20660692	321	2e-114	Intergenic	Bra013069	Bra013068
1183	BraSto-4	A07	19276559	19276246	320	5e-38	5'UTR	Bra016130
1184	BraSto-4	A05	8777625	8777310	318	1e-91	2000up	Bra018505
1185	BraSto-4	Scaffold000111	374458	374773	318	3e-79	Intergenic	Bra035996	Bra035997
1186	BraSto-4	A03	18237379	18237073	317	4e-60	3'UTR	Bra001749
1187	BraSto-4	A01	7100564	7100869	316	2e-77	Intron	Bra013682
1188	BraSto-4	A03	15334509	15334817	316	9e-49	2000d	Bra001209
1189	BraSto-4	A02	7522660	7522348	315	2e-46	Intergenic	Bra035563	Bra035562
1190	BraSto-4	A01	10121928	10122240	314	1e-84	Intergenic	Bra026305	Bra026304
1191	BraSto-4	A06	10936641	10936951	314	6e-84	1000up	Bra018191
1192	BraSto-4	A07	15443925	15443612	314	2e-99	1000up	Bra003864
1193	BraSto-4	A08	13127789	13128096	314	6e-47	Intergenic	Bra040076	Bra040075
1194	BraSto-4	A01	14277525	14277825	313	4e-17	Intergenic	Bra033783	Bra033782
1195	BraSto-4	A03	518594	518900	313	9e-52	Intergenic	Bra005774	Bra005775
1196	BraSto-4	A05	17677768	17678079	313	3e-79	5'UTR	Bra022440
1197	BraSto-4	A01	15602536	15602846	312	6e-121	Intergenic	Bra029997	Bra029998
1198	BraSto-4	A05	4735845	4736148	312	2e-28	Intergenic	Bra005310	Bra005311
1199	BraSto-4	A08	14904745	14904439	311	1e-97	5'UTR	Bra010507
1200	BraSto-4	A10	17377764	17377460	311	1e-66	2000d	Bra009596
1201	BraSto-4	A06	4448901	4448594	310	4e-63	Intergenic	Bra019779	Bra019778
1202	BraSto-4	A01	15882543	15882847	309	3e-33	2000d	Bra035474
1203	BraSto-4	A07	1237270	1236964	309	1e-66	Intergenic	Bra038829	Bra038828
1204	BraSto-4	A09	11711891	11712193	309	8e-34	5'UTR	Bra037922
1205	BraSto-4	A09	14206400	14206706	307	4e-125	Intron	Bra027453
1206	BraSto-4	A03	13540069	13539770	306	2e-102	1000up	Bra000860
1207	BraSto-4	A07	8171186	8171486	306	2e-108	Intergenic	Bra012365	Bra012364
1208	BraSto-4	A08	522083	521781	304	3e-107	Intergenic	Bra030882	Bra030883
1209	BraSto-4	A02	10170239	10170535	303	1e-57	Intron	Bra034019
1210	BraSto-4	A01	18929240	18928941	302	9e-49	Intron	Bra028286
1211	BraSto-4	A04	8326307	8326007	302	3e-98	Intergenic	Bra025499	Bra025498
1212	BraSto-4	A07	4537075	4537372	301	1e-38	Intron	Bra014988
1213	BraSto-4	A10	12648980	12649273	300	6e-19	Intergenic	Bra001968	Bra001967
1214	BraSto-4	A10	17174452	17174747	300	2e-71	2000up	Bra009544
1215	BraSto-4	A02	8520792	8521086	299	2e-40	Intergenic	Bra022615	Bra022614
1216	BraSto-4	A07	3644629	3644926	299	2e-89	Intergenic	Bra015082	Bra015081
1217	BraSto-4	A09	16482869	16483164	299	1e-44	Intergenic	Bra017558	Bra017559
1218	BraSto-4	A02	10169951	10170247	298	6e-56	Intron	Bra034019
1219	BraSto-4	A04	5290487	5290193	298	1e-50	Intergenic	Bra032711	Bra032710
1220	BraSto-4	A09	16545722	16546018	298	2e-105	2000d	Bra017566
1221	BraSto-4	A09	14248421	14248125	297	2e-114	2000d	Bra027449
1222	BraSto-4	A05	14196776	14196483	295	7e-99	Intergenic	Bra034454	Bra034455
1223	BraSto-4	A02	20473316	20473025	293	1e-97	2000d	Bra026589
1224	BraSto-4	A01	8558173	8558457	291	6e-50	2000d	Bra013939
1225	BraSto-4	A03	10630448	10630168	291	6e-50	Intron	Bra000339
1226	BraSto-4	A04	12748315	12748044	291	1e-44	2000d	Bra035697
1227	BraSto-4	A05	17521907	17521623	291	6e-50	Intergenic	Bra022463	Bra022462
1228	BraSto-4	A08	13452776	13453065	291	1e-91	Intergenic	Bra010255	Bra010256
1229	BraSto-4	A09	17499849	17500132	290	2e-40	Intergenic	Bra029504	Bra029503
1230	BraSto-4	A03	16939134	16938853	289	9e-46	Intergenic	Bra001544	Bra001545
1231	BraSto-4	A08	242145	242426	288	2e-22	3'UTR	Bra030847
1232	BraSto-4	A03	30531358	30531078	287	8e-40	1000up	Bra017795
1233	BraSto-4	A06	3190770	3191049	287	3e-39	1000up	Bra018565
1234	BraSto-4	A09	19450174	19450457	287	6e-90	Intergenic	Bra028009	Bra028008
1235	BraSto-4	A10	5508905	5508624	286	2e-22	2000up	Bra003068
1236	BraSto-4	A10	13531862	13531581	285	1e-78	Intergenic	Bra008716	Bra008717
1237	BraSto-4	A09	19601196	19600915	284	2e-71	Intergenic	Bra027993	Bra027991
1238	BraSto-4	A10	11935188	11934905	284	4e-85	2000up	Bra002049
1239	BraSto-4	Scaffold008065	282	1	284	1e-75
1240	BraSto-4	A06	15870487	15870207	283	1e-41	Intron	Bra024452
1241	BraSto-4	A01	17565141	17565417	282	2e-71	Intergenic	Bra031426	Bra031425
1242	BraSto-4	A09	2176130	2176403	282	1e-63	Intergenic	Bra036205	Bra036204
1243	BraSto-4	A04	16209572	16209294	281	5e-35	1000up	Bra017174
1244	BraSto-4	A09	619659	619930	281	5e-38	Intergenic	Bra037418	Bra037417
1245	BraSto-4	A01	10881835	10881561	280	1e-41	Intergenic	Bra038494	Bra038493
1246	BraSto-4	A08	13637567	13637839	280	2e-25	2000up	Bra010284
1247	BraSto-4	A09	12848913	12849191	280	1e-41	3'UTR	Bra032786
1248	BraSto-4	A08	4027848	4028126	279	4e-85	Intergenic	Bra014055	Bra014054
1249	BraSto-4	A08	6435130	6435400	279	2e-71	Intergenic	Bra039719	Bra039718
1250	BraSto-4	A02	13102209	13102486	278	7e-96	Intergenic	Bra008094	Bra008095
1251	BraSto-4	Scaffold000100	709505	709232	278	1e-69	3'UTR	Bra034992
1252	BraSto-4	A01	11446836	11447110	277	9e-86	Intergenic	Bra033520	Bra033519
1253	BraSto-4	A04	12432991	12433264	277	3e-107	Intergenic	Bra035735	Bra035734
1254	BraSto-4	A04	12442906	12443179	277	2e-102	Intergenic	Bra035735	Bra035734
1255	BraSto-4	A09	6766416	6766686	277	1e-78	Intergenic	Bra027711	Bra027710
1256	BraSto-4	A09	16546027	16546299	277	3e-101	2000d	Bra017566
1257	BraSto-4	A02	5361248	5361522	276	4e-85	Intergenic	Bra020164	Bra020165
1258	BraSto-4	A02	23561561	23561827	275	3e-95	Intergenic	Bra020715	Bra020714
1259	BraSto-4	A05	1636861	1636592	275	3e-45	1000d	Bra004748
1260	BraSto-4	A09	5792842	5792569	275	3e-58	Intergenic	Bra036662	Bra036661
1261	BraSto-4	A02	3591401	3591137	273	2e-53	1000d	Bra023487
1262	BraSto-4	A02	25089502	25089231	272	3e-104	1000d	Bra020483
1263	BraSto-4	A05	1419852	1420120	272	3e-30	3'UTR	Bra004704
1264	BraSto-4	A09	17832332	17832063	271	3e-67	Intergenic	Bra029463	Bra029462
1265	BraSto-4	A02	16720613	16720880	269	1e-78	Intergenic	Bra033122	Bra033123
1266	BraSto-4	A04	18612510	18612245	269	4e-29	Intergenic	Bra039324	Bra039323
1267	BraSto-4	A07	16602801	16603067	269	2e-83	Intron	Bra004059
1268	BraSto-4	A08	4027295	4027563	269	5e-81	Intergenic	Bra014055	Bra014054
1269	BraSto-4	A04	4165498	4165761	268	2e-80	Intergenic	Bra033430	Bra033431
1270	BraSto-4	Scaffold000100	711874	711609	268	2e-92	5'UTR	Bra034993
1271	BraSto-4	Scaffold000211	72958	73222	268	1e-63	Intergenic	Bra040488	Bra040489
1272	BraSto-4	A03	14206093	14205829	266	2e-93	Intergenic	Bra000973	Bra000974
1273	BraSto-4	A05	4791927	4792189	266	4e-48	Intergenic	Bra005317	Bra005318
1274	BraSto-4	A09	14206138	14206400	265	8e-77	Intron	Bra027453
1275	BraSto-4	Scaffold004994	259	1	265	3e-58
1276	BraSto-4	A05	14989840	14990103	264	3e-73	Intergenic	Bra033899	Bra033900
1277	BraSto-4	A10	4119626	4119883	264	1e-23	3'UTR	Bra033349
1278	BraSto-4	A08	6993588	6993332	262	8e-40	Intergenic	Bra038040	Bra038039
1279	BraSto-4	Scaffold004339	190	449	261	2e-90
1280	BraSto-4	Scaffold004431	188	438	261	6e-22
1281	BraSto-4	A10	11539903	11539644	260	4e-85	Intergenic	Bra002094	Bra002093
1282	BraSto-4	A05	5276254	5275997	258	2e-89	2000up	Bra005401
1283	BraSto-4	A06	10057109	10057365	258	2e-74	Intergenic	Bra018079	Bra018080
1284	BraSto-4	A08	6434875	6435124	258	5e-69	Intergenic	Bra039719	Bra039718
1285	BraSto-4	A10	5789612	5789355	258	7e-96	Intergenic	Bra003044	Bra003043
1286	BraSto-4	A10	6891981	6891724	258	2e-86	1000d	Bra002897
1287	BraSto-4	Scaffold000164	255338	255087	257	2e-25	5'UTR	Bra039391
1288	BraSto-4	A09	3928861	3929113	255	1e-94	2000d	Bra037209
1289	BraSto-4	A02	19567542	19567291	254	1e-84	Intergenic	Bra022126	Bra022127
1290	BraSto-4	A05	14933709	14933960	254	1e-69	Intergenic	Bra033896	Bra033897
1291	BraSto-4	A08	16525195	16525446	254	4e-63	Intergenic	Bra010802	Bra010803
1292	BraSto-4	A10	5789857	5789608	254	3e-82	Intergenic	Bra003044	Bra003043
1293	BraSto-4	A01	26307065	26306813	253	2e-83	Intergenic	Bra021323	Bra021322
1294	BraSto-4	A09	27327961	27327712	253	2e-43	2000up	Bra007100
1295	BraSto-4	A02	3591646	3591402	252	2e-56	2000d	Bra023487
1296	BraSto-4	A02	15310316	15310565	252	2e-90	Intergenic	Bra008395	Bra008396
1297	BraSto-4	A07	18456205	18456455	252	2e-49	Intergenic	Bra004398	Bra004399
1298	BraSto-4	A01	5377094	5377340	251	2e-25	1000up	Bra013391
1299	BraSto-4	A01	17294114	17294362	251	8e-37	Intergenic	Bra031455	Bra031454
1300	BraSto-4	A01	18836790	18836543	251	8e-40	Intergenic	Bra028297	Bra028296
1301	BraSto-4	A06	11986176	11986422	251	3e-42	Intergenic	Bra019584	Bra019583
1302	BraSto-4	A08	14053209	14052962	251	4e-54	Intergenic	Bra010354	Bra010355
1303	BraSto-4	A06	4864554	4864798	250	3e-27	Intergenic	Bra019709	Bra019708
1304	BraSto-4	A08	8991149	8991396	250	1e-38	Intergenic	Bra038413	Bra038412
1305	BraSto-4	A09	22169292	22169534	250	1e-29	Intergenic	Bra032362	Bra032361
1306	BraSto-4	A10	8453422	8453670	250	5e-72	Intergenic	Bra002636	Bra002635
1307	BraSto-4	Scaffold000271	10831	10584	250	2e-77	Intergenic	Bra040822	Bra040823;Bra040823;
1308	BraSto-4	A01	15768684	15768436	249	1e-66	2000d	Bra030016
1309	BraSto-4	A06	3188000	3187756	249	8e-34	2000d	Bra018565
1310	BraSto-4	A07	3644924	3645166	249	3e-76	Intergenic	Bra015082	Bra015081
1311	BraSto-4	A09	9138997	9138755	249	3e-27	2000up	Bra027836
1312	BraSto-4	A09	14248124	14247878	249	2e-105	1000d	Bra027449
1313	BraSto-4	A10	12643001	12643239	249	9e-15	2000d	Bra001968
1314	BraSto-4	A03	21749939	21750185	248	2e-56	Intergenic	Bra012884	Bra012883
1315	BraSto-4	A05	14990569	14990815	248	8e-71	Intergenic	Bra033899	Bra033900
1316	BraSto-4	A08	1405338	1405098	248	9e-12	2000up	Bra014361
1317	BraSto-4	Scaffold000263	11268	11023	248	2e-83
1318	BraSto-4	A02	19919295	19919538	247	1e-44	Intergenic	Bra026523	Bra026524
1319	BraSto-4	A08	3648677	3648923	247	3e-70	Intergenic	Bra014086	Bra014085
1320	BraSto-4	A08	16761981	16761744	247	3e-33	2000d	Bra010845
1321	BraSto-4	A09	15369626	15369389	247	3e-33	Intergenic	Bra017436	Bra017437
1322	BraSto-4	A02	21342638	21342882	246	6e-53	2000d	Bra033114
1323	BraSto-4	A09	8089805	8090047	246	1e-60	Intergenic	Bra027057	Bra027058
1324	BraSto-4	A06	1078276	1078033	245	1e-97	Intergenic	Bra018944	Bra018943
1325	BraSto-4	A02	12338248	12338489	244	8e-43	Intergenic	Bra007990	Bra007991
1326	BraSto-4	A03	20679398	20679159	244	8e-37	2000up	Bra013064
1327	BraSto-4	A04	18199979	18199737	244	2e-77	3'UTR	Bra037681
1328	BraSto-4	A07	8997145	8997388	244	9e-83	2000up	Bra012263
1329	BraSto-4	A05	16137658	16137898	243	2e-77	Intergenic	Bra031307	Bra031306
1330	BraSto-4	A01	17444902	17445141	242	5e-72	Intergenic	Bra031438	Bra031437
1331	BraSto-4	A03	31169280	31169518	242	9e-83	5'UTR	Bra017871
1332	BraSto-4	A07	11396922	11397162	242	9e-46	Intergenic	Bra011912	Bra011911
1333	BraSto-4	A09	10164107	10164348	242	6e-84	Intergenic	Bra027962	Bra027963
1334	BraSto-4	A09	16130965	16130727	242	3e-70	Intergenic	Bra017530	Bra017531
1335	BraSto-4	A03	22706899	22706661	241	3e-30	2000up	Bra012694
1336	BraSto-4	A05	3790831	3791069	241	1e-47	Intergenic	Bra005166	Bra005167
1337	BraSto-4	A08	13255712	13255478	241	9e-15	Intergenic	Bra010220	Bra010221
1338	BraSto-4	A05	14194269	14194030	240	4e-100	Intergenic	Bra034454	Bra034455
1339	BraSto-4	A09	12845326	12845562	239	1e-60	Intergenic	Bra032787	Bra032786
1340	BraSto-4	A09	14194758	14194521	239	2e-34	2000up	Bra027457
1341	BraSto-4	A07	9939302	9939537	238	5e-41	2000up	Bra012113
1342	BraSto-4	A08	4503232	4502995	238	7e-96	Intergenic	Bra014020	Bra014019
1343	BraSto-4	Scaffold000203	40848	41083	238	1e-63	Intron	Bra040401
1344	BraSto-4	A01	25722407	25722172	237	1e-23	Intergenic	Bra021349	Bra021348
1345	BraSto-4	A03	11156860	11156629	237	1e-20	1000d	Bra000443
1346	BraSto-4	A08	18136551	18136323	237	2e-55	Intergenic	Bra016376	Bra016377
1347	BraSto-4	Scaffold000162	233467	233234	237	7e-65	Intergenic	Bra039254	Bra039255
1348	BraSto-4	A08	6476980	6477213	236	1e-44	Intergenic	Bra039716	Bra039715
1349	BraSto-4	A09	2579920	2580155	236	1e-75	Intergenic	Bra036131	Bra036130
1350	BraSto-4	A02	18998505	18998278	235	2e-28	Intergenic	Bra022065	Bra022066
1351	BraSto-4	A01	16916711	16916479	233	2e-52	2000d	Bra031504
1352	BraSto-4	A02	16720882	16721111	233	6e-84	2000up	Bra033122
1353	BraSto-4	A09	17832027	17831795	233	5e-81	Intergenic	Bra029463	Bra029462
1354	BraSto-4	A03	8277675	8277904	231	2e-77	2000d	Bra023023
1355	BraSto-4	A04	2238424	2238648	231	9e-12	Intergenic	Bra014685	Bra014686
1356	BraSto-4	A06	14424561	14424340	230	5e-35	5'UTR	Bra038654
1357	BraSto-4	A01	28399017	28399238	228	4e-51	2000d	Bra040127
1358	BraSto-4	A02	24874357	24874136	228	4e-51	Intergenic	Bra020512	Bra020511
1359	BraSto-4	A03	22946196	22945975	228	4e-51	Intergenic	Bra012649	Bra012648
1360	BraSto-4	A05	4912604	4912383	228	4e-51	Intergenic	Bra005336	Bra005337
1361	BraSto-4	A05	4914131	4913910	228	4e-51	Intergenic	Bra005336	Bra005337
1362	BraSto-4	A06	2960145	2959922	228	1e-57	Intergenic	Bra018615	Bra018614
1363	BraSto-4	A06	12126351	12126129	228	3e-36	Intron	Bra019567
1364	BraSto-4	A01	13751754	13751977	227	2e-31	Intergenic	Bra033829	Bra033828
1365	BraSto-4	A02	25089762	25089538	226	9e-52	1000d	Bra020483
1366	BraSto-4	A04	9654733	9654954	226	3e-73	Intergenic	Bra030247	Bra030246
1367	BraSto-4	A04	16190754	16190540	226	3e-24	1000d	Bra017177
1368	BraSto-4	A05	12070996	12071218	226	6e-13	2000d	Bra032274
1369	BraSto-4	A07	16602557	16602782	226	4e-91	Intron	Bra004059
1370	BraSto-4	A10	13531571	13531351	226	4e-63	Intergenic	Bra008716	Bra008717
1371	BraSto-4	A01	26307305	26307081	225	2e-83	Intergenic	Bra021323	Bra021322
1372	BraSto-4	A08	11966556	11966333	225	3e-64	2000up	Bra020816
1373	BraSto-4	A02	4297368	4297590	224	5e-78	1000d	Bra023634
1374	BraSto-4	A02	19438095	19437872	224	1e-87	Intergenic	Bra022106	Bra022107
1375	BraSto-4	A10	7656860	7657081	224	3e-61	Intergenic	Bra002776	Bra002775
1376	BraSto-4	A01	4661679	4661457	223	1e-84	2000d	Bra013274
1377	BraSto-4	A01	17253091	17253311	223	1e-41	Intergenic	Bra031461	Bra031460
1378	BraSto-4	A10	17180723	17180943	223	4e-51	3'UTR	Bra009546
1379	BraSto-4	A10	6480221	6480004	222	8e-37	Intergenic	Bra002957	Bra002956
1380	BraSto-4	A03	27335906	27336126	221	1e-35	5'UTR	Bra024147
1381	BraSto-4	A08	8351177	8350959	221	8e-74	2000up	Bra038935
1382	BraSto-4	A05	6695603	6695384	220	4e-23	1000up	Bra005640
1383	BraSto-4	A07	12980701	12980488	219	4e-26	1000up	Bra003389
1384	BraSto-4	A09	34057125	34057341	219	1e-29	2000up	Bra026869
1385	BraSto-4	A02	21440398	21440183	218	7e-68	3'UTR	Bra033100
1386	BraSto-4	A05	8777298	8777090	218	2e-46	2000up	Bra018505
1387	BraSto-4	A10	17174240	17174453	217	3e-45	2000up	Bra009544
1388	BraSto-4	A07	16326906	16327117	216	2e-56	Intergenic	Bra004015	Bra004016
1389	BraSto-4	A02	14500701	14500914	215	3e-58	Intergenic	Bra008290	Bra008291
1390	BraSto-4	A09	16148649	16148863	215	3e-70	2000d	Bra017533
1391	BraSto-4	A05	4912838	4912625	214	3e-67	Intergenic	Bra005336	Bra005337
1392	BraSto-4	A05	19629141	19628931	214	1e-17	Intron	Bra027197
1393	BraSto-4	A06	25544377	25544589	213	2e-43	5'UTR	Bra033702
1394	BraSto-4	A10	11569484	11569694	213	1e-50	Intergenic	Bra002090	Bra002089
1395	BraSto-4	A04	10461449	10461245	212	3e-27	Intergenic	Bra032157	Bra032156
1396	BraSto-4	A07	15443606	15443402	211	3e-73	1000up	Bra003864
1397	BraSto-4	Scaffold000253	13896	14106	211	4e-51
1398	BraSto-4	Scaffold000796	1	206	209	2e-40
1399	BraSto-4	A01	9054059	9053852	208	1e-66	2000d	Bra026486
1400	BraSto-4	Scaffold001522	208	1	208	2e-37
1401	BraSto-4	A07	13037131	13036926	207	5e-32	Intron	Bra003402
1402	BraSto-4	A02	3987628	3987429	205	4e-57	Intergenic	Bra023573	Bra023574
1403	BraSto-4	A03	26531309	26531513	205	4e-57	2000d	Bra019057
1404	BraSto-4	A05	3791068	3791270	205	8e-43	Intergenic	Bra005166	Bra005167
1405	BraSto-4	A09	9655087	9654883	205	8e-74	2000d	Bra027893
1406	BraSto-4	A09	14042674	14042470	205	7e-62	Intergenic	Bra027476	Bra027475
1407	BraSto-4	A09	34270570	34270370	205	4e-20	Intergenic	Bra026913	Bra026914
1408	BraSto-4	A08	522272	522473	204	1e-63	Intergenic	Bra030882	Bra030883
1409	BraSto-4	A10	6093485	6093282	204	4e-66	Intron	Bra003009
1410	BraSto-4	A07	20129798	20129997	203	2e-49	2000d	Bra015939
1411	BraSto-4	A09	4003531	4003731	201	4e-26	Intergenic	Bra037198	Bra037197
1412	BraSto-4	A01	19968389	19968190	200	4e-66	2000d	Bra023793
1413	BraSto-4	A02	14500409	14500605	200	3e-64	Intergenic	Bra008290	Bra008291
1414	BraSto-4	A03	30531601	30531404	200	6e-50	1000up	Bra017795
1415	BraSto-4	A07	14914882	14914686	199	4e-51	1000up	Bra003755
1416	BraSto-4	A09	25986318	25986513	199	2e-16	Intergenic	Bra006882	Bra006883
1417	BraSto-4	A02	11564493	11564299	198	1e-41	2000up	Bra007882
1418	BraSto-4	A05	18269683	18269875	197	2e-55	1000d	Bra022348
1419	BraSto-4	A06	8119958	8119764	197	3e-64	2000d	Bra025808
1420	BraSto-4	A08	12150228	12150033	196	3e-42	Intergenic	Bra034674	Bra034673
1421	BraSto-4	A06	2407099	2407293	195	3e-70	Intergenic	Bra018710	Bra018709
1422	BraSto-4	A08	18158055	18157865	195	2e-55	1000d	Bra016381
1423	BraSto-4	A02	15310131	15310323	194	1e-29	Intergenic	Bra008395	Bra008396
1424	BraSto-4	A02	21856534	21856342	193	3e-64	2000d	Bra033024
1425	BraSto-4	A03	12184671	12184480	193	5e-81	2000d	Bra000637
1426	BraSto-4	A06	2153995	2153806	192	2e-28	2000d	Bra018759
1427	BraSto-4	A01	17443704	17443893	191	2e-77	Intergenic	Bra031438	Bra031437
1428	BraSto-4	A06	10935088	10935278	191	1e-72	1000d	Bra018191
1429	BraSto-4	A08	17987537	17987725	190	9e-46	2000d	Bra016346
1430	BraSto-4	A01	8618205	8618390	189	9e-12	Intergenic	Bra013943	Bra013944
1431	BraSto-4	A02	25110399	25110587	189	1e-54	Intergenic	Bra020479	Bra020478
1432	BraSto-4	A03	31169090	31169278	189	5e-72	1000up	Bra017871
1433	BraSto-4	A05	16170906	16171094	189	2e-59	2000d	Bra031302
1434	BraSto-4	A09	16148867	16149050	189	4e-63	2000d	Bra017533
1435	BraSto-4	A06	12622012	12621828	188	1e-35	Intergenic	Bra019518	Bra019517
1436	BraSto-4	Scaffold009370	183	2	187	3e-58
1437	BraSto-4	A01	11254560	11254745	186	1e-26	Intergenic	Bra033539	Bra033538
1438	BraSto-4	A03	2180986	2181169	186	7e-25	Intergenic	Bra006139	Bra006140
1439	BraSto-4	A04	4165759	4165941	186	4e-63	Intergenic	Bra033430	Bra033431
1440	BraSto-4	A05	8707754	8707937	186	4e-29	Intergenic	Bra018499	Bra018500
1441	BraSto-4	A06	26089702	26089885	186	2e-53	Intron	Bra033591
1442	BraSto-4	A01	6482318	6482134	185	4e-14	Intron	Bra013585
1443	BraSto-4	A07	5244920	5244738	184	8e-34	2000d	Bra014917
1444	BraSto-4	A09	28485261	28485079	184	8e-34	Intergenic	Bra007304	Bra007305
1445	BraSto-4	A09	30979140	30979314	184	2e-34	1000d	Bra007807
1446	BraSto-4	Scaffold002718	522	340	184	8e-34
1447	BraSto-4	A03	14206273	14206095	183	4e-57	Intergenic	Bra000973	Bra000974
1448	BraSto-4	A06	3776730	3776550	183	4e-26	Intron	Bra019907
1449	BraSto-4	A07	6068006	6068182	183	8e-40	1000d	Bra030164
1450	BraSto-4	A09	2008794	2008613	183	5e-44	1000d	Bra036609
1451	BraSto-4	A02	21856716	21856535	182	5e-41	2000d	Bra033024
1452	BraSto-4	A03	15625242	15625063	182	6e-16	5'UTR	Bra001278
1453	BraSto-4	A04	1323476	1323296	182	9e-46	Intergenic	Bra014543	Bra014544
1454	BraSto-4	A05	4754394	4754213	182	6e-56	1000d	Bra005312
1455	BraSto-4	A06	15602607	15602785	182	7e-28	Intergenic	Bra024408	Bra024409
1456	BraSto-4	Scaffold000103	715899	715725	182	4e-20	2000d	Bra035335
1457	BraSto-4	Scaffold006332	178	1	182	6e-47
1458	BraSto-4	A02	19567289	19567112	181	1e-54	2000d	Bra022126
1459	BraSto-4	A04	9654551	9654730	181	1e-54	Intergenic	Bra030247	Bra030246
1460	BraSto-4	A04	18143381	18143203	181	1e-38	Intron	Bra037700
1461	BraSto-4	A06	61001	60825	180	2e-31	Intron	Bra038024
1462	BraSto-4	A06	17934016	17934195	180	1e-32	1000d	Bra009891
1463	BraSto-4	A07	8170773	8170949	180	3e-45	Intergenic	Bra012365	Bra012364
1464	BraSto-4	A08	16586855	16587029	180	3e-27	2000d	Bra010815
1465	BraSto-4	A10	12648753	12648922	180	1e-13	Intergenic	Bra001968	Bra001967
1466	BraSto-4	A10	12655692	12655861	180	1e-13	2000d	Bra001967
1467	BraSto-4	A01	12288760	12288938	179	3e-27	Intergenic	Bra036897	Bra036896
1468	BraSto-4	A01	15113262	15113440	179	6e-56	Intergenic	Bra029944	Bra029945
1469	BraSto-4	A03	19941696	19941520	179	5e-32	Intergenic	Bra013195	Bra013194
1470	BraSto-4	A08	10509793	10509616	179	4e-63	2000d	Bra021011
1471	BraSto-4	A09	14250437	14250263	179	3e-30	2000up	Bra027449
1472	BraSto-4	Scaffold010432	176	1	179	6e-56
1473	BraSto-4	A08	11966329	11966155	178	9e-49	2000up	Bra020816
1474	BraSto-4	A02	11564677	11564502	177	1e-47	2000up	Bra007882
1475	BraSto-4	A07	3665771	3665598	176	6e-59	Intergenic	Bra015078	Bra015077
1476	BraSto-4	A09	21515852	21515682	176	4e-11	2000d	Bra023129
1477	BraSto-4	A09	29347654	29347485	176	7e-25	Intergenic	Bra007466	Bra007467
1478	BraSto-4	Scaffold000537	4372	4202	176	4e-11
1479	BraSto-4	A07	20129627	20129800	175	5e-44	3'UTR	Bra015939
1480	BraSto-4	A02	25875244	25875073	174	3e-36	1000up	Bra029322
1481	BraSto-4	A03	28788690	28788861	174	5e-32	1000d	Bra037038
1482	BraSto-4	A05	8663351	8663524	174	1e-50	Intron	Bra018493
1483	BraSto-4	A08	13686380	13686552	174	3e-36	2000d	Bra010291
1484	BraSto-4	A09	9645331	9645160	174	1e-17	3'UTR	Bra027891
1485	BraSto-4	A03	4041023	4041194	173	2e-12	1000up	Bra006557
1486	BraSto-4	A04	16268876	16268705	173	1e-23	Intron	Bra017159
1487	BraSto-4	Scaffold000178	72167	72329	173	5e-38	Intergenic	Bra039822	Bra039823
1488	BraSto-4	A02	25496366	25496535	172	9e-09	Intergenic	Bra029387	Bra029386
1489	BraSto-4	A03	13669816	13669645	172	4e-23	1000up	Bra000879
1490	BraSto-4	A06	2438654	2438822	172	2e-25	2000up	Bra018706
1491	BraSto-4	A03	20660696	20660866	171	9e-49	Intergenic	Bra013069	Bra013068
1492	BraSto-4	A05	19437517	19437686	171	7e-25	Intron	Bra022159
1493	BraSto-4	A08	12208517	12208685	171	3e-27	Intron	Bra034664
1494	BraSto-4	A10	11935364	11935194	171	3e-58	5'UTR	Bra002049
1495	BraSto-4	A02	25110230	25110398	170	4e-48	Intergenic	Bra020479	Bra020478
1496	BraSto-4	A09	22310479	22310646	170	8e-37	Intergenic	Bra032354	Bra032353
1497	BraSto-4	A01	4704572	4704740	169	1e-47	Intergenic	Bra013278	Bra013280
1498	BraSto-4	A03	19421512	19421344	169	7e-31	Intergenic	Bra001929	Bra001930
1499	BraSto-4	A07	3078185	3078352	169	6e-19	Intergenic	Bra015147	Bra015146
1500	BraSto-4	Scaffold016701	1	161	169	1e-17
1501	BraSto-4	A01	15882373	15882538	168	1e-35	2000d	Bra035474
1502	BraSto-4	A02	21856318	21856153	168	6e-59	2000d	Bra033024
1503	BraSto-4	A05	16171096	16171263	168	3e-67	2000d	Bra031302
1504	BraSto-4	A02	5361564	5361730	167	1e-54	Intergenic	Bra020164	Bra020165
1505	BraSto-4	A02	8109014	8108848	167	4e-63	Intergenic	Bra022674	Bra022673
1506	BraSto-4	A05	4754730	4754564	167	5e-44	1000up	Bra005312
1507	BraSto-4	A06	20408905	20408739	167	9e-49	2000up	Bra010165
1508	BraSto-4	A03	12612173	12612008	166	2e-12	Intergenic	Bra000712	Bra000713
1509	BraSto-4	A03	16225231	16225067	166	1e-26	2000d	Bra001405
1510	BraSto-4	A04	7463231	7463396	166	1e-50	Intergenic	Bra025620	Bra025619
1511	BraSto-4	A06	9607382	9607218	166	3e-36	Intergenic	Bra018027	Bra018028
1512	BraSto-4	A07	4617068	4617233	166	2e-12	Intergenic	Bra014981	Bra014980
1513	BraSto-4	Scaffold000366	471	636	166	2e-12	2000up	Bra041000
1514	BraSto-4	A04	8854238	8854074	165	8e-43	Intergenic	Bra030361	Bra030360
1515	BraSto-4	A05	4754555	4754391	165	1e-47	1000d	Bra005312
1516	BraSto-4	A07	20422654	20422490	165	1e-35	5'UTR	Bra015872
1517	BraSto-4	A08	6044315	6044153	165	6e-53	Intergenic	Bra040810	Bra040811
1518	BraSto-4	A08	17987735	17987897	165	8e-34	2000d	Bra016346
1519	BraSto-4	A02	18805083	18805245	164	1e-20	2000d	Bra022040
1520	BraSto-4	A05	4458894	4458731	164	9e-09	Intron	Bra005270
1521	BraSto-4	A08	7645896	7646048	164	2e-18	Intergenic	Bra035478	Bra035479
1522	BraSto-4	A10	9768721	9768884	164	4e-23	5'UTR	Bra002412
1523	BraSto-4	Scaffold000277	28764	28602	164	4e-11	Intron	Bra040843
1524	BraSto-4	A01	12390829	12390669	163	7e-25	Intergenic	Bra036887	Bra036886
1525	BraSto-4	A01	14567948	14567789	163	4e-23	1000d	Bra029896
1526	BraSto-4	A04	14552606	14552766	163	2e-49	Intron	Bra021798
1527	BraSto-4	A05	4443926	4443764	163	1e-17	Intergenic	Bra005269	Bra005270
1528	BraSto-4	A08	13453061	13453223	163	5e-38	Intergenic	Bra010255	Bra010256
1529	BraSto-4	A09	12001736	12001575	163	3e-27	Intergenic	Bra032897	Bra032896
1530	BraSto-4	A09	25036705	25036865	163	9e-52	Intergenic	Bra036058	Bra036059
1531	BraSto-4	A09	30979342	30979496	162	9e-15	2000d	Bra007807
1532	BraSto-4	A02	8458644	8458804	161	1e-54	Intergenic	Bra022623	Bra022622
1533	BraSto-4	A09	12142566	12142417	161	1e-07	2000up	Bra032885
1534	BraSto-4	A10	847026	846867	161	4e-14	Intergenic	Bra015589	Bra015588
1535	BraSto-4	A01	11445690	11445849	160	8e-43	Intergenic	Bra033520	Bra033519
1536	BraSto-4	A04	5565523	5565364	160	5e-35	Intergenic	Bra032685	Bra032684
1537	BraSto-4	A07	9008105	9007946	160	5e-35	Intergenic	Bra012262	Bra012261
1538	BraSto-4	A01	15837892	15837740	159	6e-10	Intergenic	Bra030021	Bra030022
1539	BraSto-4	A04	14385012	14384854	159	9e-49	2000d	Bra021774
1540	BraSto-4	A06	26089902	26090060	159	4e-51	Intron	Bra033591
1541	BraSto-4	A07	8997393	8997546	159	3e-21	2000up	Bra012263
1542	BraSto-4	A09	7934135	7934293	159	1e-23	Intergenic	Bra027049	Bra027050
1543	BraSto-4	A09	22883611	22883768	159	4e-51	Intron	Bra024768
1544	BraSto-4	Scaffold000096	504612	504770	159	1e-41	Intergenic	Bra034499	Bra034500
1545	BraSto-4	A03	18237000	18236845	158	3e-24	3'UTR	Bra001749
1546	BraSto-4	A05	20852752	20852907	158	3e-24	2000d	Bra027427
1547	BraSto-4	A07	16327161	16327318	158	2e-12	Intergenic	Bra004015	Bra004016
1548	BraSto-4	A08	522123	522280	158	1e-38	Intergenic	Bra030882	Bra030883
1549	BraSto-4	A10	14589072	14588915	158	2e-55	2000d	Bra008954
1550	BraSto-4	A01	22890859	22891012	157	3e-27	Intergenic	Bra021272	Bra021271
1551	BraSto-4	A03	12833196	12833044	157	6e-16	1000d	Bra000746
1552	BraSto-4	A06	24879760	24879608	157	8e-37	3'UTR	Bra025048
1553	BraSto-4	A03	20679093	20678943	156	4e-14	Intergenic	Bra013064	Bra013063
1554	BraSto-4	A02	22351272	22351426	155	9e-49	Intergenic	Bra032950	Bra032949
1555	BraSto-4	A03	26531518	26531670	155	5e-41	2000d	Bra019057
1556	BraSto-4	Scaffold000402	3770	3923	155	2e-15	1000d	Bra041034
1557	BraSto-4	Scaffold007190	306	156	155	1e-32
1558	BraSto-4	A06	5308553	5308402	153	6e-16	Intergenic	Bra019642	Bra019641
1559	BraSto-4	A06	15602303	15602451	153	2e-37	Intergenic	Bra024408	Bra024409
1560	BraSto-4	A08	13255890	13255747	153	6e-16	Intergenic	Bra010220	Bra010221
1561	BraSto-4	Scaffold000167	206854	207005	153	5e-07	1000d	Bra039527
1562	BraSto-4	A01	17565416	17565567	152	4e-54	Intergenic	Bra031426	Bra031425
1563	BraSto-4	A05	9255980	9255829	152	8e-40	Intergenic	Bra018559	Bra018560
1564	BraSto-4	A08	6044461	6044314	152	8e-37	Intergenic	Bra040810	Bra040811
1565	BraSto-4	A02	26358188	26358338	151	3e-27	Intergenic	Bra029245	Bra029244
1566	BraSto-4	A07	5167595	5167744	151	2e-34	Intergenic	Bra014929	Bra014928
1567	BraSto-4	A03	26911940	26911794	150	1e-10	Intergenic	Bra024205	Bra024204
1568	BraSto-4	A08	522622	522474	150	3e-36	Intergenic	Bra030882	Bra030883
1569	BraSto-4	A09	6712022	6711874	150	2e-19	Intergenic	Bra027715	Bra027714
1570	BraSto-4	A01	6403972	6404118	149	2e-40	Intron	Bra013572
1571	BraSto-4	A07	9008343	9008196	149	6e-19	Intergenic	Bra012262	Bra012261
1572	BraSto-4	A07	11362833	11362978	149	2e-31	5'UTR	Bra011916
1573	BraSto-4	A02	23293402	23293260	148	8e-34	Intergenic	Bra020752	Bra020751
1574	BraSto-4	A07	11917173	11917029	148	9e-12	Intergenic	Bra003212	Bra003213
1575	BraSto-4	A08	15545827	15545682	148	2e-18	Intergenic	Bra010611	Bra010612
1576	BraSto-4	A09	19599260	19599113	148	9e-52	Intergenic	Bra027993	Bra027991
1577	BraSto-4	A09	19610892	19610745	148	9e-52	2000d	Bra027991
1578	BraSto-4	A01	3505390	3505535	147	6e-13	Intergenic	Bra011173	Bra011172
1579	BraSto-4	A05	18269124	18269270	147	2e-22	3'UTR	Bra022348
1580	BraSto-4	A06	3249037	3248891	147	1e-41	3'UTR	Bra020018
1581	BraSto-4	A06	22098328	22098474	147	3e-08	2000up	Bra025340
1582	BraSto-4	Scaffold000170	153513	153367	147	1e-41	3'UTR	Bra039595
1583	BraSto-4	Scaffold000167	274936	274792	146	4e-29	Intergenic	Bra039532	Bra039533
1584	BraSto-4	Scaffold000253	14259	14402	146	3e-30
1585	BraSto-4	A03	21750347	21750490	145	6e-22	Intergenic	Bra012884	Bra012883
1586	BraSto-4	A08	8351320	8351178	145	8e-34	1000up	Bra038935
1587	BraSto-4	A09	8090090	8090232	145	8e-34	Intergenic	Bra027057	Bra027058
1588	BraSto-4	A10	6479891	6479748	145	3e-27	Intergenic	Bra002957	Bra002956
1589	BraSto-4	Scaffold007352	294	152	145	3e-36
1590	BraSto-4	A03	6604135	6603993	144	2e-18	2000up	Bra029154
1591	BraSto-4	A06	3248871	3248729	144	6e-16	3'UTR	Bra020018
1592	BraSto-4	A08	16525452	16525595	144	1e-20	Intergenic	Bra010802	Bra010803
1593	BraSto-4	A08	16822480	16822621	144	3e-21	Intergenic	Bra010858	Bra010859
1594	BraSto-4	Scaffold000170	153347	153205	144	6e-16	3'UTR	Bra039595
1595	BraSto-4	Scaffold017839	139	5	144	4e-11
1596	BraSto-4	A04	17655959	17655820	143	1e-32	Intergenic	Bra016908	Bra016907
1597	BraSto-4	A09	20785409	20785549	143	7e-28	2000d	Bra023201
1598	BraSto-4	A01	4779976	4780116	142	5e-32	5'UTR	Bra013293
1599	BraSto-4	A09	3928715	3928855	142	2e-31	2000d	Bra037209
1600	BraSto-4	A09	32994981	32994842	142	1e-07	2000up	Bra031001
1601	BraSto-4	Scaffold000271	10013	9878	142	5e-32	Intergenic	Bra040822	Bra040823;Bra040823;
1602	BraSto-4	A04	13108374	13108235	141	6e-19	2000up	Bra039963
1603	BraSto-4	A04	17507442	17507304	141	8e-34	Intergenic	Bra016938	Bra016937
1604	BraSto-4	Scaffold000343	13324	13187	140	1e-32	2000up	Bra040963
1605	BraSto-4	A05	9468024	9467888	139	6e-16	1000d	Bra039495
1606	BraSto-4	Scaffold005208	312	176	139	1e-41
1607	BraSto-4	Scaffold006332	337	199	139	5e-44
1608	BraSto-4	A01	6482108	6481973	138	2e-15	Intron	Bra013585
1609	BraSto-4	A07	15121224	15121087	138	4e-29	Intergenic	Bra003796	Bra003797
1610	BraSto-4	Scaffold000343	12987	12854	138	4e-20	Intergenic	Bra040963	Bra040964
1611	BraSto-4	A01	1468933	1469068	137	3e-33	Intron	Bra011600
1612	BraSto-4	A03	29317422	29317555	137	3e-21	Intergenic	Bra017612	Bra017613
1613	BraSto-4	A01	18641653	18641788	136	1e-20	Intergenic	Bra028316	Bra028315
1614	BraSto-4	A05	5276403	5276268	136	2e-31	2000up	Bra005401
1615	BraSto-4	Scaffold001639	136	1	136	2e-37
1616	BraSto-4	A07	1782331	1782463	135	2e-16	Intergenic	Bra039898	Bra039897
1617	BraSto-4	A10	12655919	12656051	135	1e-10	2000d	Bra001967
1618	BraSto-4	Scaffold000402	3599	3731	135	2e-15	1000d	Bra041034
1619	BraSto-4	Scaffold021312	1	135	135	6e-16
1620	BraSto-4	A01	8986943	8987076	134	9e-46	2000up	Bra026498
1621	BraSto-4	A09	16323659	16323792	134	8e-34	Intergenic	Bra017549	Bra017550
1622	BraSto-4	A04	18200112	18199980	133	3e-45	5'UTR	Bra037681
1623	BraSto-4	A05	8862742	8862873	133	6e-19	Intergenic	Bra018515	Bra018516
1624	BraSto-4	A09	19748208	19748339	132	1e-20	2000d	Bra023302
1625	BraSto-4	A10	14516078	14515952	132	6e-16	5'UTR	Bra008943
1626	BraSto-4	A05	1420534	1420662	131	6e-16	5'UTR	Bra004704
1627	BraSto-4	A09	9931004	9930875	131	3e-08	Intron	Bra027931
1628	BraSto-4	A02	25528981	25529110	130	4e-17	2000up	Bra029381
1629	BraSto-4	A04	18200248	18200119	130	3e-24	5'UTR	Bra037681
1630	BraSto-4	A05	17208533	17208661	130	9e-15	1000d	Bra035786
1631	BraSto-4	A06	3776988	3776866	130	6e-22	Intron	Bra019907
1632	BraSto-4	A06	11531523	11531395	130	6e-22	2000up	Bra038293
1633	BraSto-4	A07	6321216	6321087	130	6e-22	1000up	Bra030132
1634	BraSto-4	A09	101133	101260	130	4e-17	Intron	Bra036248
1635	BraSto-4	A09	27100499	27100372	130	1e-38	2000up	Bra007060
1636	BraSto-4	Scaffold012158	79	207	130	1e-07
1637	BraSto-4	A01	4661459	4661331	129	3e-33	2000d	Bra013274
1638	BraSto-4	A01	10666515	10666642	129	1e-35	3'UTR	Bra040098
1639	BraSto-4	A04	14501721	14501593	129	3e-45	Intergenic	Bra021791	Bra021792
1640	BraSto-4	A05	17309785	17309657	129	2e-09	1000d	Bra035809
1641	BraSto-4	A07	11929197	11929325	129	3e-21	Intergenic	Bra003213	Bra003214
1642	BraSto-4	A08	9185476	9185348	129	2e-52	Intergenic	Bra035213	Bra035214
1643	BraSto-4	A01	9053809	9053682	128	2e-49	2000d	Bra026486
1644	BraSto-4	A01	22890672	22890797	128	1e-32	Intergenic	Bra021272	Bra021271
1645	BraSto-4	A02	8521133	8521259	128	7e-28	Intergenic	Bra022615	Bra022614
1646	BraSto-4	A05	5938968	5938841	128	2e-37	Intron	Bra005516
1647	BraSto-4	A01	774783	774909	127	2e-34	2000up	Bra011745
1648	BraSto-4	A03	6889621	6889746	127	1e-17	2000up	Bra022762
1649	BraSto-4	A03	27674987	27675113	127	2e-22	Intergenic	Bra024096	Bra024095
1650	BraSto-4	A09	27734299	27734173	127	7e-25	3'UTR	Bra007175
1651	BraSto-4	A05	7118936	7118814	126	9e-15	Intergenic	Bra018279	Bra018280
1652	BraSto-4	A10	15933792	15933668	126	2e-12	2000d	Bra009275
1653	BraSto-4	A01	19478801	19478682	125	2e-15	Intergenic	Bra023737	Bra023738
1654	BraSto-4	A06	11531678	11531554	125	7e-31	2000up	Bra038293
1655	BraSto-4	A09	9305542	9305666	125	8e-43	Intergenic	Bra027855	Bra027856
1656	BraSto-4	A10	8779239	8779362	125	2e-09	Intergenic	Bra002579	Bra002578
1657	BraSto-4	Scaffold000178	70436	70553	125	4e-20	Intergenic	Bra039822	Bra039823
1658	BraSto-4	Scaffold000343	13160	13038	125	6e-16	Intergenic	Bra040963	Bra040964
1659	BraSto-4	Scaffold005125	274	397	125	8e-34
1660	BraSto-4	A09	11746571	11746449	124	2e-37	Intergenic	Bra032924	Bra032923
1661	BraSto-4	A09	22834009	22834129	124	4e-26	Intergenic	Bra032290	Bra024774
1662	BraSto-4	Scaffold009271	168	45	124	7e-28
1663	BraSto-4	A06	9996399	9996277	123	5e-32	5'UTR	Bra018068
1664	BraSto-4	A09	7933996	7934117	123	1e-29	Intergenic	Bra027049	Bra027050
1665	BraSto-4	A02	21440609	21440489	122	1e-26	1000d	Bra033100
1666	BraSto-4	A05	17678091	17678210	122	6e-22	5'UTR	Bra022440
1667	BraSto-4	A09	5792956	5792835	122	4e-17	Intergenic	Bra036662	Bra036661
1668	BraSto-4	A09	9995704	9995583	122	4e-17	Intergenic	Bra027939	Bra027940
1669	BraSto-4	A09	19450030	19450151	122	1e-29	Intergenic	Bra028009	Bra028008
1670	BraSto-4	A10	8283230	8283350	122	2e-19	2000up	Bra002680
1671	BraSto-4	A03	16225018	16224899	121	4e-14	2000d	Bra001405
1672	BraSto-4	A06	4366443	4366562	121	3e-33	Intergenic	Bra019798	Bra019797
1673	BraSto-4	A08	18443628	18443748	121	2e-52	2000d	Bra016432
1674	BraSto-4	A06	18079715	18079596	120	1e-20	2000up	Bra009918
1675	BraSto-4	A06	24879927	24879810	120	7e-31	3'UTR	Bra025048
1676	BraSto-4	A07	9970708	9970591	120	6e-19	Intergenic	Bra012108	Bra012107
1677	BraSto-4	A09	35848258	35848375	120	9e-09	5'UTR	Bra031556
1678	BraSto-4	A10	8962374	8962492	120	1e-13	Intron	Bra002542
1679	BraSto-4	A01	10342698	10342582	119	3e-08	Intron	Bra026259
1680	BraSto-4	A02	8109129	8109011	119	5e-32	Intergenic	Bra022674	Bra022673
1681	BraSto-4	A03	2181556	2181674	119	4e-20	Intergenic	Bra006139	Bra006140
1682	BraSto-4	A03	11947634	11947516	119	3e-08	Intron	Bra000592
1683	BraSto-4	A03	21728415	21728533	119	2e-34	Intergenic	Bra012889	Bra012888
1684	BraSto-4	A07	19277419	19277537	119	1e-29	Intron	Bra016129
1685	BraSto-4	A08	14904437	14904319	119	3e-39	1000up	Bra010507
1686	BraSto-4	A10	8779065	8779182	119	2e-22	Intergenic	Bra002579	Bra002578
1687	BraSto-4	A10	14793297	14793415	119	6e-13	2000d	Bra009000
1688	BraSto-4	Scaffold000162	233041	232924	119	1e-29	Intergenic	Bra039254	Bra039255
1689	BraSto-4	Scaffold000414	410	294	119	4e-20
1690	BraSto-4	A02	23561050	23561167	118	8e-34	Intergenic	Bra020715	Bra020714
1691	BraSto-4	Scaffold000164	20082	20198	118	1e-26	1000d	Bra039344
1692	BraSto-4	Scaffold003553	364	480	118	3e-36
1693	BraSto-4	A09	3361587	3361473	117	9e-15	Intergenic	Bra035839	Bra035838
1694	BraSto-4	A09	9458993	9458877	117	5e-38	1000d	Bra027871
1695	BraSto-4	A10	16923727	16923841	116	4e-11	3'UTR	Bra009496
1696	BraSto-4	A03	12184786	12184672	115	2e-34	2000d	Bra000637
1697	BraSto-4	A04	7465656	7465770	115	8e-37	5'UTR	Bra025620
1698	BraSto-4	A05	9701795	9701909	115	1e-41	Intergenic	Bra037061	Bra037062
1699	BraSto-4	A06	12622399	12622286	115	8e-37	Intergenic	Bra019518	Bra019517
1700	BraSto-4	A08	515780	515666	115	1e-29	5'UTR	Bra030881
1701	BraSto-4	A02	19567103	19566991	114	2e-31	2000d	Bra022126
1702	BraSto-4	A03	12491994	12491881	114	4e-29	1000d	Bra000691
1703	BraSto-4	A05	9701687	9701800	114	3e-36	Intergenic	Bra037061	Bra037062
1704	BraSto-4	A06	21826185	21826294	114	1e-13	2000up	Bra025397
1705	BraSto-4	A09	29855154	29855043	114	1e-17	1000d	Bra007573
1706	BraSto-4	A02	23561824	23561936	113	1e-35	Intergenic	Bra020715	Bra020714
1707	BraSto-4	A03	27674854	27674965	113	7e-31	Intergenic	Bra024096	Bra024095
1708	BraSto-4	A04	2238070	2238181	113	9e-12	Intergenic	Bra014685	Bra014686
1709	BraSto-4	A05	22667074	22667185	113	1e-23	Intergenic	Bra029684	Bra029683
1710	BraSto-4	A10	1048047	1048159	113	5e-07	2000d	Bra015556
1711	BraSto-4	A03	1069509	1069619	112	3e-30	2000up	Bra005886
1712	BraSto-4	A09	15605647	15605756	112	6e-19	Intergenic	Bra017462	Bra017463
1713	BraSto-4	A09	6766299	6766409	111	4e-20	Intergenic	Bra027711	Bra027710
1714	BraSto-4	Scaffold000271	9855	9745	111	2e-16	Intergenic	Bra040822	Bra040823;Bra040823;
1715	BraSto-4	Scaffold004178	110	1	111	1e-10
1716	BraSto-4	A01	26301400	26301293	110	2e-19	Intergenic	Bra021323	Bra021322
1717	BraSto-4	A02	9262850	9262959	110	6e-22	Intron	Bra022522
1718	BraSto-4	A05	9701582	9701686	110	9e-15	Intergenic	Bra037061	Bra037062
1719	BraSto-4	A06	24880062	24879954	110	1e-32	3'UTR	Bra025048
1720	BraSto-4	A07	1782066	1782175	110	3e-24	Intergenic	Bra039898	Bra039897
1721	BraSto-4	A07	4536955	4537064	110	1e-26	Intron	Bra014988
1722	BraSto-4	A09	14250576	14250474	110	1e-13	2000up	Bra027449
1723	BraSto-4	Scaffold000414	248	139	110	2e-19
1724	BraSto-4	A01	10122286	10122393	109	6e-19	Intergenic	Bra026305	Bra026304
1725	BraSto-4	A02	11471129	11471023	109	1e-07	Intergenic	Bra007874	Bra007875
1726	BraSto-4	A02	22351498	22351606	109	1e-35	Intergenic	Bra032950	Bra032949
1727	BraSto-4	A05	1503325	1503218	109	9e-12	1000d	Bra004717
1728	BraSto-4	A06	26089575	26089683	109	2e-28	Intron	Bra033591
1729	BraSto-4	Scaffold031702	1	109	109	7e-31
1730	BraSto-4	A03	20341313	20341207	108	6e-16	Intergenic	Bra013123	Bra013122
1731	BraSto-4	A05	5929923	5929816	108	1e-44	1000d	Bra005515
1732	BraSto-4	A09	24736978	24737083	108	1e-13	Intergenic	Bra036022	Bra036023
1733	BraSto-4	A02	13102102	13102208	107	7e-25	Intergenic	Bra008094	Bra008095
1734	BraSto-4	A08	246211	246105	107	3e-08	Intergenic	Bra030847	Bra030848
1735	BraSto-4	A08	19213569	19213673	107	6e-16	Intron	Bra016596
1736	BraSto-4	A09	10164354	10164460	107	3e-39	Intergenic	Bra027962	Bra027963
1737	BraSto-4	A03	26531957	26532062	106	4e-29	Intergenic	Bra019057	Bra019056
1738	BraSto-4	A06	15602447	15602552	106	8e-34	Intergenic	Bra024408	Bra024409
1739	BraSto-4	A08	7004563	7004458	106	6e-10	Intergenic	Bra038040	Bra038039
1740	BraSto-4	A10	17377868	17377763	106	3e-36	2000d	Bra009596
1741	BraSto-4	Scaffold004994	363	258	106	3e-36
1742	BraSto-4	A04	8190951	8190847	105	1e-23	5'UTR	Bra025516
1743	BraSto-4	A04	8853952	8853852	105	6e-19	Intergenic	Bra030361	Bra030360
1744	BraSto-4	A05	19882548	19882444	105	3e-24	Intergenic	Bra027237	Bra027238
1745	BraSto-4	Scaffold000178	72318	72420	105	6e-22	Intergenic	Bra039822	Bra039823
1746	BraSto-4	A01	16534626	16534729	104	6e-16	Intergenic	Bra035411	Bra035410
1747	BraSto-4	A08	5569802	5569700	104	4e-11	Intergenic	Bra034897	Bra034896
1748	BraSto-4	A08	5572047	5571945	104	4e-11	Intergenic	Bra034897	Bra034896
1749	BraSto-4	A08	12976143	12976041	104	3e-30	Intergenic	Bra034536	Bra034535
1750	BraSto-4	A01	4902284	4902183	103	3e-08	Intergenic	Bra013310	Bra013311
1751	BraSto-4	A04	14501577	14501477	103	2e-25	Intergenic	Bra021791	Bra021792
1752	BraSto-4	A05	16841716	16841614	103	1e-29	Intergenic	Bra035739	Bra035740
1753	BraSto-4	A08	1504458	1504356	103	1e-29	Intergenic	Bra014340	Bra014339
1754	BraSto-4	A02	12246777	12246677	102	3e-24	Intergenic	Bra007978	Bra007979
1755	BraSto-4	A08	9185268	9185168	102	1e-26	Intergenic	Bra035213	Bra035214
1756	BraSto-4	A08	13128162	13128263	102	1e-26	Intergenic	Bra040076	Bra040075
1757	BraSto-4	A09	3383347	3383246	102	2e-12	Intron	Bra037747
1758	BraSto-4	A09	16130535	16130435	102	1e-26	Intergenic	Bra017530	Bra017531
1759	BraSto-4	Scaffold005666	9	110	102	2e-19
1760	BraSto-4	A02	4297268	4297368	101	4e-26	1000d	Bra023634
1761	BraSto-4	A06	14861571	14861472	101	6e-19	Intergenic	Bra024309	Bra024310
1762	BraSto-4	A02	2283823	2283724	100	1e-13	Intergenic	Bra028742	Bra028741
1763	BraSto-4	A04	18105589	18105490	100	4e-11	Intron	Bra037713
1764	BraSto-4	A06	16174156	16174253	100	2e-09	5'UTR	Bra024488
1765	BraSto-4	A06	20861749	20861847	100	1e-32	Intergenic	Bra010197	Bra010198
1766	BraSto-4	A03	19421335	19421238	99	4e-20	Intergenic	Bra001929	Bra001930
1767	BraSto-4	A05	19820218	19820310	99	2e-15	2000up	Bra027230
1768	BraSto-4	A07	16073361	16073263	99	7e-25	5'UTR	Bra003975
1769	BraSto-4	A01	17443902	17443999	98	4e-29	Intergenic	Bra031438	Bra031437
1770	BraSto-4	A02	14500602	14500698	98	6e-10	Intergenic	Bra008290	Bra008291
1771	BraSto-4	A10	296080	296176	98	2e-12	Intergenic	Bra037943	Bra037944
1772	BraSto-4	A10	6892085	6891990	98	2e-22	2000d	Bra002897
1773	BraSto-4	Scaffold027801	12	109	98	2e-19
1774	BraSto-4	A01	3505273	3505369	97	4e-26	Intergenic	Bra011173	Bra011172
1775	BraSto-4	A02	22351168	22351264	97	3e-21	Intergenic	Bra032950	Bra032949
1776	BraSto-4	A05	10183615	10183710	97	6e-19	3'UTR	Bra038136
1777	BraSto-4	A06	4448438	4448343	97	1e-23	Intergenic	Bra019779	Bra019778
1778	BraSto-4	A07	6575617	6575711	97	5e-07	Intergenic	Bra030099	Bra030098
1779	BraSto-4	A07	9676305	9676212	97	2e-15	5'UTR	Bra012156
1780	BraSto-4	A08	1405082	1404986	97	4e-14	3'UTR	Bra014361
1781	BraSto-4	A09	14238545	14238449	97	3e-33	Intergenic	Bra027451	Bra027450
1782	BraSto-4	A09	34057007	34057103	97	9e-12	2000up	Bra026869
1783	BraSto-4	A10	11749005	11748909	97	2e-28	Intergenic	Bra002069	Bra002068
1784	BraSto-4	A10	15274774	15274870	97	7e-31	1000d	Bra009106
1785	BraSto-4	Scaffold000283	31315	31219	97	5e-07
1786	BraSto-4	Scaffold002833	147	52	97	9e-12
1787	BraSto-4	A01	8618109	8618203	96	4e-23	Intergenic	Bra013943	Bra013944
1788	BraSto-4	A01	11254817	11254912	96	1e-13	Intergenic	Bra033539	Bra033538
1789	BraSto-4	A03	16224830	16224739	96	4e-20	2000d	Bra001405
1790	BraSto-4	A04	6275839	6275744	96	6e-16	1000up	Bra028159
1791	BraSto-4	A05	17309941	17309846	96	6e-16	1000d	Bra035809
1792	BraSto-4	A05	23534194	23534100	96	1e-13	2000up	Bra040610
1793	BraSto-4	A06	60795	60700	96	2e-18	Intron	Bra038024
1794	BraSto-4	A06	4864915	4865009	96	6e-16	Intergenic	Bra019709	Bra019708
1795	BraSto-4	A06	9607116	9607021	96	5e-35	Intergenic	Bra018027	Bra018028
1796	BraSto-4	A06	17935690	17935785	96	4e-23	5'UTR	Bra009891
1797	BraSto-4	A07	11462668	11462573	96	7e-28	Intergenic	Bra003123	Bra003124
1798	BraSto-4	A07	17896083	17896178	96	3e-30	2000d	Bra004310
1799	BraSto-4	A08	14052801	14052707	96	2e-25	Intergenic	Bra010354	Bra010355
1800	BraSto-4	A09	20785594	20785688	96	4e-11	2000d	Bra023201
1801	BraSto-4	A10	8041353	8041260	96	6e-19	Intron	Bra002714
1802	BraSto-4	A10	8453897	8453992	96	3e-30	Intergenic	Bra002636	Bra002635
1803	BraSto-4	Scaffold000111	374917	375012	96	2e-37	Intergenic	Bra035996	Bra035997
1804	BraSto-4	A02	27000071	26999977	95	1e-17	2000d	Bra031941
1805	BraSto-4	A03	12491802	12491896	95	3e-27	1000d	Bra000691
1806	BraSto-4	A04	6448605	6448511	95	6e-13	2000d	Bra028182
1807	BraSto-4	A04	13108536	13108442	95	1e-17	2000up	Bra039963
1808	BraSto-4	A06	21822668	21822761	95	1e-10	2000d	Bra025397
1809	BraSto-4	A08	10389766	10389672	95	5e-32	Intergenic	Bra021030	Bra021029
1810	BraSto-4	Scaffold037579	101	8	95	1e-29
1811	BraSto-4	A01	19604101	19604009	94	4e-17	Intergenic	Bra023749	Bra023750
1812	BraSto-4	A01	21730403	21730310	94	2e-19	2000d	Bra037538
1813	BraSto-4	A02	21343106	21343199	94	3e-24	2000d	Bra033114
1814	BraSto-4	A04	16258902	16258809	94	9e-15	Intergenic	Bra017160	Bra017159
1815	BraSto-4	A05	1394298	1394389	94	4e-11	3'UTR	Bra004697
1816	BraSto-4	A05	17313868	17313775	94	2e-12	2000up	Bra035809
1817	BraSto-4	A07	2040790	2040883	94	4e-17	Intergenic	Bra036390	Bra036391
1818	BraSto-4	A07	13036861	13036768	94	2e-12	Intron	Bra003402
1819	BraSto-4	A07	18324730	18324820	94	3e-08	Intergenic	Bra004375	Bra004376
1820	BraSto-4	A07	19904276	19904369	94	6e-22	Intergenic	Bra015995	Bra015994
1821	BraSto-4	A09	19599355	19599262	94	4e-29	Intergenic	Bra027993	Bra027991
1822	BraSto-4	A10	3889789	3889696	94	1e-07	Intergenic	Bra033397	Bra033396
1823	BraSto-4	A01	6404146	6404237	93	2e-09	Intron	Bra013572
1824	BraSto-4	A01	17546515	17546607	93	3e-33	2000up	Bra031428
1825	BraSto-4	A02	21342950	21343040	93	5e-07	2000d	Bra033114
1826	BraSto-4	A05	15215183	15215275	93	3e-33	Intergenic	Bra033917	Bra033918
1827	BraSto-4	A07	8441253	8441161	93	4e-14	Intergenic	Bra012330	Bra012329
1828	BraSto-4	A07	19904182	19904274	93	6e-19	Intergenic	Bra015995	Bra015994
1829	BraSto-4	A09	4553177	4553269	93	5e-07	2000d	Bra037283
1830	BraSto-4	A02	7522245	7522154	92	3e-30	3'UTR	Bra035563
1831	BraSto-4	A02	8302102	8302013	92	4e-11	Intergenic	Bra022644	Bra022643
1832	BraSto-4	A09	10789968	10789877	92	1e-13	Intergenic	Bra037880	Bra037881
1833	BraSto-4	A10	8962185	8962276	92	6e-16	Intron	Bra002542
1834	BraSto-4	Scaffold009723	156	246	92	4e-23
1835	BraSto-4	A01	18616723	18616813	91	1e-10	Intergenic	Bra028317	Bra028316
1836	BraSto-4	A02	4280431	4280516	91	6e-10	Intron	Bra023631
1837	BraSto-4	A09	9305667	9305757	91	2e-34	Intergenic	Bra027855	Bra027856
1838	BraSto-4	A09	27402976	27402886	91	1e-17	2000up	Bra007113
1839	BraSto-4	A02	24314115	24314026	90	2e-31	Intergenic	Bra020597	Bra020596
1840	BraSto-4	A04	18612245	18612156	90	2e-15	Intergenic	Bra039324	Bra039323
1841	BraSto-4	A06	24414385	24414474	90	2e-19	2000up	Bra024961
1842	BraSto-4	A08	9185348	9185260	90	2e-19	Intergenic	Bra035213	Bra035214
1843	BraSto-4	A02	230725	230637	89	2e-09	1000up	Bra028423
1844	BraSto-4	A09	20785781	20785868	89	1e-23	Intergenic	Bra023201	Bra023200
1845	BraSto-4	Scaffold000140	171835	171923	89	2e-28	Intergenic	Bra038156	Bra038157
1846	BraSto-4	A02	8459033	8459120	88	4e-23	Intergenic	Bra022623	Bra022622
1847	BraSto-4	A02	12338655	12338742	88	1e-10	Intergenic	Bra007990	Bra007991
1848	BraSto-4	A04	5290122	5290036	88	2e-37	Intergenic	Bra032711	Bra032710
1849	BraSto-4	A08	12208717	12208803	88	9e-09	Intron	Bra034664
1850	BraSto-4	A08	15557829	15557916	88	4e-11	Intergenic	Bra010611	Bra010612
1851	BraSto-4	Scaffold000167	211171	211258	88	9e-09	Intergenic	Bra039527	Bra039528
1852	BraSto-4	Scaffold006746	71	158	88	7e-28
1853	BraSto-4	Scaffold008598	183	270	88	2e-25
1854	BraSto-4	A02	6256997	6257083	87	3e-08	2000d	Bra020332
1855	BraSto-4	A02	7822020	7822105	87	3e-08	Intergenic	Bra022719	Bra022718
1856	BraSto-4	A03	21727694	21727780	87	2e-09	Intergenic	Bra012889	Bra012888
1857	BraSto-4	A06	135952	136038	87	2e-15	1000d	Bra038011
1858	BraSto-4	A10	14793144	14793229	87	1e-29	2000d	Bra009000
1859	BraSto-4	Scaffold000211	73230	73316	87	5e-32	Intergenic	Bra040488	Bra040489
1860	BraSto-4	A04	16190437	16190352	86	4e-29	1000d	Bra017177
1861	BraSto-4	A10	10237084	10237169	86	6e-22	3'UTR	Bra002335
1862	BraSto-4	Scaffold002052	111	26	86	3e-24
1863	BraSto-4	A02	5701429	5701513	85	9e-12	Intron	Bra020231
1864	BraSto-4	A09	5793092	5793009	84	4e-11	Intergenic	Bra036662	Bra036661
1865	BraSto-4	A04	8966011	8965929	83	6e-13	Intergenic	Bra030347	Bra030346
1866	BraSto-4	A09	12845745	12845827	83	2e-22	Intergenic	Bra032787	Bra032786
1867	BraSto-4	A09	22833919	22834001	83	4e-20	Intergenic	Bra032290	Bra024774
1868	BraSto-4	A08	509165	509246	82	4e-11	Intergenic	Bra030881	Bra030882
1869	BraSto-4	A03	23385257	23385178	81	5e-07	Intergenic	Bra012585	Bra012584
1870	BraSto-4	A07	17936483	17936404	81	5e-07	Intergenic	Bra004314	Bra004315
1871	BraSto-4	A09	20101439	20101360	81	3e-21	Intergenic	Bra023269	Bra023268
1872	BraSto-4	A10	8041456	8041376	81	9e-12	Intron	Bra002714
1873	BraSto-4	A10	8088314	8088394	81	9e-12	2000up	Bra002710
1874	BraSto-4	A01	4661753	4661675	80	9e-09	Intergenic	Bra013274	Bra013275
1875	BraSto-4	A01	7557247	7557168	80	2e-18	Intergenic	Bra013747	Bra013748
1876	BraSto-4	A01	11446754	11446833	80	1e-20	Intergenic	Bra033520	Bra033519
1877	BraSto-4	A02	10102228	10102149	80	2e-25	Intergenic	Bra034026	Bra034025
1878	BraSto-4	A03	21728273	21728352	80	1e-20	Intergenic	Bra012889	Bra012888
1879	BraSto-4	A05	18269490	18269569	80	2e-18	1000d	Bra022348
1880	BraSto-4	A06	8120151	8120072	80	2e-18	2000d	Bra025808
1881	BraSto-4	Scaffold008598	101	180	80	1e-20
1882	BraSto-4	A03	519057	519135	79	2e-22	Intergenic	Bra005774	Bra005775
1883	BraSto-4	A05	15215094	15215171	79	3e-27	Intergenic	Bra033917	Bra033918
1884	BraSto-4	A06	1251763	1251841	79	2e-09	5'UTR	Bra018923
1885	BraSto-4	A07	14056854	14056931	79	1e-10	1000up	Bra003610
1886	BraSto-4	A09	5808978	5809056	79	3e-08	1000d	Bra036659
1887	BraSto-4	A01	10671004	10671081	78	6e-22	Intergenic	Bra040098	Bra040097
1888	BraSto-4	A06	135821	135896	78	1e-10	1000d	Bra038011
1889	BraSto-4	A07	19276100	19276023	78	4e-17	2000up	Bra016130
1890	BraSto-4	A08	8348665	8348588	78	1e-26	2000d	Bra038935
1891	BraSto-4	A02	23293705	23293630	77	9e-12	Intergenic	Bra020752	Bra020751
1892	BraSto-4	A03	17764231	17764155	77	7e-31	2000d	Bra001666
1893	BraSto-4	A03	30184511	30184435	77	2e-09	Intergenic	Bra017747	Bra017748
1894	BraSto-4	A05	16170815	16170891	77	1e-23	2000d	Bra031302
1895	BraSto-4	A08	7646737	7646813	77	1e-23	Intergenic	Bra035478	Bra035479
1896	BraSto-4	Scaffold000100	727177	727253	77	4e-26	Intron	Bra034995
1897	BraSto-4	Scaffold000100	727333	727409	77	3e-21	Intron	Bra034995
1898	BraSto-4	A02	8458965	8459038	76	9e-09	Intergenic	Bra022623	Bra022622
1899	BraSto-4	A03	14858190	14858115	76	2e-18	2000d	Bra001123
1900	BraSto-4	A04	16193586	16193511	76	2e-18	Intergenic	Bra017177	Bra017172
1901	BraSto-4	A09	27328347	27328272	76	9e-09	1000up	Bra007100
1902	BraSto-4	A01	8618502	8618576	75	6e-13	Intergenic	Bra013943	Bra013944
1903	BraSto-4	A01	16534830	16534904	75	3e-08	Intergenic	Bra035411	Bra035410
1904	BraSto-4	A01	17253449	17253523	75	6e-13	Intergenic	Bra031461	Bra031460
1905	BraSto-4	A01	24235835	24235761	75	1e-17	Intergenic	Bra021084	Bra021083
1906	BraSto-4	A02	3583799	3583873	75	6e-13	2000d	Bra023486
1907	BraSto-4	A02	8108832	8108758	75	7e-25	Intergenic	Bra022674	Bra022673
1908	BraSto-4	A02	25529228	25529301	75	1e-10	2000up	Bra029381
1909	BraSto-4	A03	17280870	17280944	75	1e-10	5'UTR	Bra001596
1910	BraSto-4	A04	8853816	8853742	75	2e-15	Intergenic	Bra030361	Bra030360
1911	BraSto-4	A04	16405978	16405904	75	1e-10	Intergenic	Bra017137	Bra017136
1912	BraSto-4	A05	9255608	9255534	75	5e-32	Intergenic	Bra018559	Bra018560
1913	BraSto-4	A05	19628841	19628767	75	3e-08	Intron	Bra027197
1914	BraSto-4	A05	21150144	21150070	75	1e-10	2000up	Bra034720
1915	BraSto-4	A06	19289435	19289361	75	1e-17	Intergenic	Bra010085	Bra010086
1916	BraSto-4	A06	23811294	23811368	75	3e-08	Intergenic	Bra024848	Bra024849
1917	BraSto-4	A07	5167808	5167880	75	4e-11	Intergenic	Bra014929	Bra014928
1918	BraSto-4	A07	20413521	20413448	75	3e-08	Intron	Bra015873
1919	BraSto-4	A07	20422412	20422338	75	2e-22	5'UTR	Bra015872
1920	BraSto-4	A08	841252	841178	75	1e-17	Intergenic	Bra030927	Bra030928
1921	BraSto-4	A08	5780573	5780647	75	6e-13	Intergenic	Bra034879	Bra034878
1922	BraSto-4	A08	6993229	6993155	75	2e-15	Intergenic	Bra038040	Bra038039
1923	BraSto-4	A08	8048223	8048149	75	7e-25	Intergenic	Bra035515	Bra035516
1924	BraSto-4	A08	8363185	8363258	75	3e-08	Intergenic	Bra038936	Bra038937
1925	BraSto-4	A08	10299089	10299162	75	1e-10	5'UTR	Bra021038
1926	BraSto-4	A08	16761386	16761312	75	6e-13	1000d	Bra010845
1927	BraSto-4	A09	15369031	15368957	75	6e-13	Intergenic	Bra017436	Bra017437
1928	BraSto-4	A04	16209650	16209577	74	2e-12	1000up	Bra017174
1929	BraSto-4	A06	135497	135570	74	9e-09	3'UTR	Bra038011
1930	BraSto-4	A06	14424093	14424020	74	6e-22	3'UTR	Bra038654
1931	BraSto-4	A07	6356765	6356692	74	9e-15	2000d	Bra030127
1932	BraSto-4	A09	3929114	3929187	74	1e-26	2000d	Bra037209
1933	BraSto-4	A09	6712166	6712095	74	2e-12	Intergenic	Bra027715	Bra027714
1934	BraSto-4	A09	9305772	9305845	74	6e-10	Intergenic	Bra027855	Bra027856
1935	BraSto-4	A09	9305845	9305918	74	3e-24	Intergenic	Bra027855	Bra027856
1936	BraSto-4	A09	20813529	20813456	74	1e-07	Intergenic	Bra023200	Bra023199
1937	BraSto-4	A09	27100096	27100023	74	2e-19	Intergenic	Bra007060	Bra007061
1938	BraSto-4	A10	12656141	12656213	74	2e-12	Intergenic	Bra001967	Bra001966
1939	BraSto-4	Scaffold000167	211324	211397	74	6e-10	Intergenic	Bra039527	Bra039528
1940	BraSto-4	Scaffold009073	77	149	74	6e-10
1941	BraSto-4	A01	27862203	27862274	73	2e-16	Intron	Bra040028
1942	BraSto-4	A02	11564254	11564183	73	2e-16	2000up	Bra007882
1943	BraSto-4	A02	18938751	18938823	73	2e-09	Intergenic	Bra022057	Bra022058
1944	BraSto-4	A04	1912941	1912869	73	9e-12	2000up	Bra014635
1945	BraSto-4	A05	8390567	8390495	73	2e-28	1000up	Bra018469
1946	BraSto-4	A05	18086022	18085951	73	5e-07	Intergenic	Bra022379	Bra022378
1947	BraSto-4	A06	8120697	8120625	73	6e-13	Intergenic	Bra025808	Bra025809
1948	BraSto-4	A08	2942497	2942425	73	2e-09	Intergenic	Bra014160	Bra014159
1949	BraSto-4	A09	14042209	14042137	73	6e-19	Intergenic	Bra027476	Bra027475
1950	BraSto-4	A09	24737165	24737237	73	4e-14	Intergenic	Bra036022	Bra036023
1951	BraSto-4	A10	8283154	8283225	73	3e-21	2000up	Bra002680
1952	BraSto-4	Scaffold000096	355423	355495	73	4e-14	2000up	Bra034487
1953	BraSto-4	A02	16387771	16387842	72	2e-18	Intron	Bra008546
1954	BraSto-4	A02	25958219	25958290	72	2e-18	Intergenic	Bra029310	Bra029309
1955	BraSto-4	A04	11164455	11164384	72	9e-09	Intron	Bra032063
1956	BraSto-4	A04	16258280	16258209	72	1e-13	Intergenic	Bra017160	Bra017159
1957	BraSto-4	A05	4774677	4774606	72	6e-16	1000up	Bra005314
1958	BraSto-4	A06	11617597	11617526	72	9e-09	Intergenic	Bra038301	Bra038302
1959	BraSto-4	A07	9939629	9939700	72	6e-16	2000up	Bra012113
1960	BraSto-4	A08	12857649	12857578	72	4e-11	Intron	Bra034553
1961	BraSto-4	A09	3361268	3361197	72	4e-11	Intergenic	Bra035839	Bra035838
1962	BraSto-4	A09	4003956	4004027	72	4e-11	Intergenic	Bra037198	Bra037197
1963	BraSto-4	A09	9138606	9138535	72	1e-13	Intergenic	Bra027836	Bra027837
1964	BraSto-4	A10	11452968	11452897	72	6e-16	Intergenic	Bra002101	Bra002100
1965	BraSto-4	A01	6404352	6404422	71	2e-15	Intron	Bra013572
1966	BraSto-4	A01	18616574	18616644	71	1e-10	Intergenic	Bra028317	Bra028316
1967	BraSto-4	A02	15310056	15310126	71	4e-20	Intergenic	Bra008395	Bra008396
1968	BraSto-4	A02	21440493	21440423	71	1e-17	3'UTR	Bra033100
1969	BraSto-4	A03	28789142	28789212	71	1e-10	1000up	Bra037038
1970	BraSto-4	A09	2008339	2008270	71	2e-15	3'UTR	Bra036609
1971	BraSto-4	A09	11712283	11712351	71	3e-08	5'UTR	Bra037922
1972	BraSto-4	A09	30523621	30523551	71	3e-08	1000up	Bra007718
1973	BraSto-4	A09	34051202	34051132	71	1e-10	Intron	Bra026868
1974	BraSto-4	A01	8987742	8987811	70	3e-24	2000up	Bra026498
1975	BraSto-4	A02	3584292	3584361	70	9e-15	Intergenic	Bra023486	Bra023487
1976	BraSto-4	A03	10641199	10641268	70	6e-10	2000d	Bra000341
1977	BraSto-4	A04	8186552	8186483	70	4e-17	2000up	Bra025517
1978	BraSto-4	A05	1637018	1636949	70	2e-19	2000d	Bra004748
1979	BraSto-4	A05	5938842	5938773	70	3e-24	Intron	Bra005516
1980	BraSto-4	A05	10183803	10183871	70	6e-10	3'UTR	Bra038136
1981	BraSto-4	A06	10996021	10996088	70	1e-10	Intergenic	Bra018200	Bra018201
1982	BraSto-4	A07	9970325	9970256	70	9e-15	Intergenic	Bra012108	Bra012107
1983	BraSto-4	A07	19277743	19277812	70	6e-10	Intron	Bra016129
1984	BraSto-4	A08	6979296	6979227	70	6e-10	Intergenic	Bra038041	Bra038040
1985	BraSto-4	A08	8991463	8991532	70	6e-10	Intergenic	Bra038413	Bra038412
1986	BraSto-4	A08	13686738	13686807	70	2e-12	2000d	Bra010291
1987	BraSto-4	A09	19610963	19610894	70	1e-26	2000d	Bra027991
1988	BraSto-4	A10	4405783	4405852	70	2e-12	Intergenic	Bra033298	Bra033297
1989	BraSto-4	A01	13608572	13608640	69	2e-16	2000d	Bra033840
1990	BraSto-4	A01	23368170	23368238	69	9e-12	Intron	Bra021204
1991	BraSto-4	A03	19218966	19219034	69	2e-09	Intergenic	Bra001897	Bra001898
1992	BraSto-4	A03	20471675	20471607	69	2e-28	2000d	Bra013103
1993	BraSto-4	A06	9329610	9329542	69	5e-07	Intergenic	Bra017992	Bra017993
1994	BraSto-4	A06	22098171	22098239	69	4e-14	2000up	Bra025340
1995	BraSto-4	A07	3077167	3077235	69	5e-07	Intergenic	Bra015147	Bra015146
1996	BraSto-4	A07	9820444	9820376	69	2e-09	Intergenic	Bra012140	Bra012139
1997	BraSto-4	A09	461516	461448	69	9e-12	2000up	Bra036308
1998	BraSto-4	A09	8537793	8537861	69	4e-14	3'UTR	Bra027110
[truncated: 3,897 more rows]
