# Supplementary material for: Genome-Wide Comparative Analysis of 20 Miniature Inverted-Repeat Transposable Element Families in Brassica rapa and B. oleracea
Source: PLoS One. 2014 Apr 18;9(4):e94499. doi: 10.1371/journal.pone.0094499 (PMC3991616; doi:10.1371/journal.pone.0094499)
Supplement: File S1 — Figure S1. Representation of predicted secondary structure and expected loop formation of 20 MITE families used in this study. Figure S2. Distribution of nearly intact MITE members in B. rapa , B. oleracea and A. thaliana . The physical position information for the 20 MITE families in (A) B. rapa and (B) B. oleracea pseudo-chromosome sequences are listed in Table S3 and S4. (C) The distribution of members of four homologous MITE families in the A. thaliana genome. Figure S3. Comparisons of the amino acid sequences encoded by the MITE-inserted gene Bra016667 and its paralogs Bra026774, Bra026150 and orthologs (At1g15270, TRANSLATION MACHINERY ASSOCIATED7) and Bol038124, Bol029240 and Bol031556. The sequence added by the BraTo-9 insertion is indicated and highlighted. Table S1. Primers and polymorphism profile from MITE insertion polymorphism analysis of 19 MITE families. Table S2. Characteristics of 20 MITE families and their copy numbers in B. rapa, B. oleracea and A. thaliana. Table S3. Physical positions and characterization of the members of 20 MITE families in the B. rapa genome. Table S4. Physical positions and characterization of the members of 20 MITE families in the B. oleracea genome. Table S5. miRNAs associated with MITE families. Table S6. Analysis of MITE distribution in various genomic locations based on gene annotation in the B. rapa and B. oleracea genomes. Table S7. MITE insertion polymorphism analysis with primers based on B. rapa MITE members. Table S8. MITE insertion polymorphism analysis with primers based on B. oleracea MITE members. (ZIP) [file pone.0094499.s001.zip › MITE survey Supporting informations/Table S4 Physical positions and characterization of the members of 20 MITE families in the B. oleracea genome.xlsx]

## Sheet: ST-4 map 20 Bo
Table S4 Physical positions and characterization of the members of 20 MITE families in the B. oleracea genome
S. No	MITE Family	Chr #	MITE start	MITE end	Alignment length	E-Value	MITE locationa	Gene 1	Gene 2
1	BraSto-1	C02	7675845	7675587	259	1e-127	2000up	Bol008900
2	BraSto-1	C02	18398162	18398420	259	1e-108	Intergenic	Bol039296	Bol039295
3	BraSto-1	C02	42068495	42068238	258	7e-101	Intergenic	Bol008079	Bol008080
4	BraSto-1	C02	3294416	3294671	256	3e-97	2000d	Bol021191
5	BraSto-1	C02	41294932	41295133	204	8e-79	Intron	Bol033038
6	BraSto-1	C02	42067944	42068191	268	7e-70	Intergenic	Bol008079	Bol008080
7	BraSto-1	C02	40758380	40758562	183	2e-58	Intergenic	Bol033088	Bol033087
8	BraSto-1	C02	14481095	14481293	218	1e-49	1000d	Bol034963
9	BraSto-1	C02	20047578	20047397	182	5e-46	Intergenic	Bol019003	Bol019002
10	BraSto-1	C02	4879061	4879240	182	3e-41	Intergenic	Bol007143	Bol007142
11	BraSto-1	C02	40758543	40758619	78	1e-19	Intergenic	Bol033088	Bol033087
12	BraSto-1	C02	29014528	29014423	108	4e-19	Intron	Bol024156
13	BraSto-1	C02	9060469	9060383	87	6e-18	Intergenic	Bol014210	Bol014211
14	BraSto-1	C02	4879223	4879291	69	1e-16	Intergenic	Bol007143	Bol007142
15	BraSto-1	C02	20047415	20047349	67	1e-15	Intergenic	Bol019003	Bol019002
16	BraSto-1	C02	5259809	5259708	107	6e-15	1000d	Bol007115
17	BraSto-1	C02	12831326	12831242	85	2e-14	Intergenic	Bol028636	Bol028635
18	BraSto-1	C02	20200697	20200642	57	1e-09	Intergenic	Bol018996	Bol018995
19	BraSto-1	C02	43337044	43337184	141	1e-09	2000d	Bol016412
20	BraSto-1	C02	15016560	15016623	64	5e-09	Intergenic	Bol034926	Bol034925
21	BraSto-1	C02	17953026	17953178	154	8e-08	Intergenic	Bol039325	Bol039324
22	BraSto-1	C02	17953166	17953235	70	8e-08	Intergenic	Bol039325	Bol039324
23	BraSto-1	C02	6448281	6448361	81	3e-07	Intergenic	Bol036031	Bol036030
24	BraSto-1	C02	19344677	19344709	33	3e-07	2000d	Bol039213
25	BraSto-1	C09	3912025	3911767	259	2e-125	5'UTR	Bol036279
26	BraSto-1	C09	32746260	32746001	260	1e-123	Intergenic	Bol019867	Bol019868
27	BraSto-1	C09	1724994	1725251	259	2e-101	5'UTR	Bol032177
28	BraSto-1	C09	7044548	7044774	227	3e-97	5'UTR	Bol032052
29	BraSto-1	C09	36794441	36794183	259	5e-80	Intergenic	Bol043629	Bol043630
30	BraSto-1	C09	35415166	35415350	185	7e-67	1000d	Bol043433
31	BraSto-1	C09	10668186	10668375	191	1e-65	2000up	Bol032561
32	BraSto-1	C09	3195032	3194791	261	3e-63	1000d	Bol032414
33	BraSto-1	C09	13135429	13135188	261	7e-61	3'UTR	Bol006796
34	BraSto-1	C09	6462173	6461991	183	2e-51	5'UTR	Bol032027
35	BraSto-1	C09	20541981	20542134	154	8e-39	Intergenic	Bol030312	Bol030313
36	BraSto-1	C09	30937952	30938123	184	5e-37	1000up	Bol014693
37	BraSto-1	C09	3325801	3325906	106	7e-27	Intergenic	Bol032429	Bol032430
38	BraSto-1	C09	1846400	1846496	97	3e-26	Intron	Bol032193
39	BraSto-1	C09	6462008	6461937	72	1e-25	5'UTR	Bol032027
40	BraSto-1	C09	35958043	35958213	180	1e-22	2000up	Bol043504
41	BraSto-1	C09	10668361	10668433	73	2e-21	2000up	Bol032561
42	BraSto-1	C09	11484233	11484345	113	6e-18	Intergenic	Bol032638	Bol032639
43	BraSto-1	C09	3437003	3436935	69	1e-16	Intron	Bol032445
44	BraSto-1	C09	3436864	3436817	48	4e-16	Intron	Bol032445
45	BraSto-1	C09	35415331	35415368	38	1e-12	2000d	Bol043433
46	BraSto-1	C09	37397494	37397558	66	1e-12	Intergenic	Bol043724	Bol043725
47	BraSto-1	C09	29706236	29706109	129	6e-12	1000up	Bol035775
48	BraSto-1	C09	1846498	1846557	60	2e-11	Intron	Bol032193
49	BraSto-1	C09	11793298	11793143	156	2e-11	Intergenic	Bol032665	Bol032666
50	BraSto-1	C09	37322133	37322055	79	9e-11	Intergenic	Bol043707	Bol043708
51	BraSto-1	C09	24888546	24888698	154	3e-10	Intron	Bol012247
52	BraSto-1	C09	36794308	36794344	37	1e-09	Intergenic	Bol043629	Bol043630
53	BraSto-1	C09	3202295	3202223	74	8e-08	5'UTR	Bol032417
54	BraSto-1	C09	11793133	11793060	74	8e-08	Intergenic	Bol032665	Bol032666
55	BraSto-1	C09	29469565	29469488	78	8e-08	Intergenic	Bol035751	Bol035752
56	BraSto-1	C09	12214014	12213986	29	3e-07	Intergenic	Bol012056	Bol012057
57	BraSto-1	C09	35958215	35958275	61	3e-07	2000up	Bol043504
58	BraSto-1	C07	19851546	19851800	255	2e-125	2000d	Bol038992
59	BraSto-1	C07	12711704	12711959	256	9e-119	5'UTR	Bol019517
60	BraSto-1	C07	33791495	33791240	256	5e-114	3'UTR	Bol040042
61	BraSto-1	C07	30378291	30378034	259	1e-108	2000d	Bol021460
62	BraSto-1	C07	4823438	4823694	257	2e-107	Intergenic	Bol033014	Bol033013
63	BraSto-1	C07	39953483	39953225	260	1e-99	Intergenic	Bol044886	Bol044885
64	BraSto-1	C07	30378772	30379044	273	4e-93	Intergenic	Bol021460	Bol021461
65	BraSto-1	C07	3624209	3623970	259	6e-86	Intergenic	Bol026252	Bol026254
66	BraSto-1	C07	21121775	21121488	289	2e-76	3'UTR	Bol039090
67	BraSto-1	C07	36505311	36505493	183	5e-68	Intergenic	Bol044963	Bol044962
68	BraSto-1	C07	6232701	6232883	183	3e-63	2000d	Bol032868
69	BraSto-1	C07	22136445	22136296	150	1e-62	1000up	Bol039194
70	BraSto-1	C07	39174893	39174715	179	7e-61	Intergenic	Bol044903	Bol044902
71	BraSto-1	C07	40113266	40113103	165	6e-55	Intergenic	Bol044880	Bol044879
72	BraSto-1	C07	5793830	5793682	150	2e-36	Intergenic	Bol032911	Bol032910
73	BraSto-1	C07	3629516	3629348	173	1e-34	2000d	Bol026254
74	BraSto-1	C07	29197587	29197732	147	7e-30	1000up	Bol008659
75	BraSto-1	C07	31758023	31758186	165	3e-29	Intergenic	Bol039849	Bol039850
76	BraSto-1	C07	3394534	3394635	102	7e-27	2000d	Bol026212
77	BraSto-1	C07	2038986	2038794	193	4e-25	Intergenic	Bol027691	Bol027692
78	BraSto-1	C07	31309746	31309641	106	4e-25	2000d	Bol021557
79	BraSto-1	C07	30320864	30320698	179	1e-22	Intergenic	Bol021453	Bol021454
80	BraSto-1	C07	36505474	36505547	74	4e-22	Intergenic	Bol044963	Bol044962
81	BraSto-1	C07	9523404	9523240	165	4e-19	Intergenic	Bol012591	Bol012592
82	BraSto-1	C07	33592839	33592985	148	2e-18	2000d	Bol040036
83	BraSto-1	C07	39174728	39174661	68	2e-18	Intergenic	Bol044903	Bol044902
84	BraSto-1	C07	31758190	31758261	72	4e-16	Intergenic	Bol039849	Bol039850
85	BraSto-1	C07	30320713	30320637	77	6e-15	Intergenic	Bol021453	Bol021454
86	BraSto-1	C07	3629342	3629282	61	2e-14	2000d	Bol026254
87	BraSto-1	C07	34254467	34254408	60	9e-14	2000up	Bol040083
88	BraSto-1	C07	6232887	6232941	55	4e-13	2000d	Bol032868
89	BraSto-1	C07	10714110	10714001	110	1e-12	3'UTR	Bol026736
90	BraSto-1	C07	5793698	5793622	77	1e-09	Intergenic	Bol032911	Bol032910
91	BraSto-1	C07	18346071	18346031	41	1e-09	Intergenic	Bol013381	Bol013380
92	BraSto-1	C07	2822475	2822605	132	5e-09	Intergenic	Bol026117	Bol026118
93	BraSto-1	C07	30362238	30362296	59	2e-08	1000d	Bol021458
94	BraSto-1	C07	3073690	3073755	66	8e-08	Intergenic	Bol026156	Bol026157
95	BraSto-1	C07	7119771	7119879	109	3e-07	2000up	Bol023894
96	BraSto-1	C06	30578164	30578426	263	2e-125	2000d	Bol007200
97	BraSto-1	C06	34054375	34054119	259	8e-116	Intergenic	Bol043009	Bol043010
98	BraSto-1	C06	40637012	40637270	259	8e-116	Intergenic	Bol036987	Bol036986
99	BraSto-1	C06	44650402	44650654	258	2e-91	1000up	Bol042381
100	BraSto-1	C06	23753019	23752836	184	2e-61	2000up	Bol012318
101	BraSto-1	C06	31204472	31204651	181	1e-52	1000d	Bol042725
102	BraSto-1	C06	39382100	39382257	158	5e-46	3'UTR	Bol037076
103	BraSto-1	C06	21740622	21740858	257	5e-37	Intergenic	Bol043298	Bol043299
104	BraSto-1	C06	6816464	6816300	167	3e-32	Intergenic	Bol028200	Bol028201
105	BraSto-1	C06	27675938	27675860	79	6e-18	Intron	Bol006309
106	BraSto-1	C06	31621694	31621794	102	2e-17	Intergenic	Bol042746	Bol042747
107	BraSto-1	C06	21360851	21361007	158	6e-15	2000d	Bol043278
108	BraSto-1	C06	41819810	41819730	81	6e-12	Intergenic	Bol024340	Bol024339
109	BraSto-1	C06	23752853	23752783	72	2e-11	2000up	Bol012318
110	BraSto-1	C06	35313643	35313491	154	3e-10	Intergenic	Bol022305	Bol022306
111	BraSto-1	C06	17801258	17801198	61	1e-09	2000d	Bol041902
112	BraSto-1	C06	37611668	37611740	73	1e-09	5'UTR	Bol016970
113	BraSto-1	C06	37897142	37897221	80	5e-09	2000up	Bol004999
114	BraSto-1	C06	28279929	28280053	126	8e-08	1000d	Bol008464
115	BraSto-1	C06	5175428	5175264	165	3e-07	2000d	Bol028120
116	BraSto-1	C06	30898463	30898530	69	3e-07	5'UTR	Bol007232
117	BraSto-1	C06	39382259	39382295	37	3e-07	3'UTR	Bol037076
118	BraSto-1	C04	26203191	26202925	267	2e-125	Intergenic	Bol040223	Bol040224
119	BraSto-1	C04	1045348	1045090	259	6e-123	1000up	Bol004829
120	BraSto-1	C04	17483871	17483614	259	3e-118	Intergenic	Bol017651	Bol017652
121	BraSto-1	C04	2189972	2189714	259	1e-108	Intergenic	Bol030088	Bol030089
122	BraSto-1	C04	21132327	21132067	262	3e-106	1000d	Bol027368
123	BraSto-1	C04	4901621	4901383	259	3e-69	Intergenic	Bol025548	Bol025549
124	BraSto-1	C04	32784193	32784012	182	4e-65	Intergenic	Bol033320	Bol033321
125	BraSto-1	C04	32580769	32581008	259	1e-52	1000d	Bol033300
126	BraSto-1	C04	15167795	15167620	178	1e-46	1000d	Bol014461
127	BraSto-1	C04	15162496	15162684	191	3e-44	Intergenic	Bol014460	Bol014461
128	BraSto-1	C04	30718413	30718271	143	3e-32	Intergenic	Bol026422	Bol026421
129	BraSto-1	C04	32784028	32783957	72	1e-25	Intergenic	Bol033320	Bol033321
130	BraSto-1	C04	15162665	15162742	78	2e-24	Intergenic	Bol014460	Bol014461
131	BraSto-1	C04	39796992	39796834	161	4e-22	2000up	Bol021614
132	BraSto-1	C04	15167635	15167566	70	1e-19	3'UTR	Bol014461
133	BraSto-1	C04	10216319	10216474	157	2e-14	Intergenic	Bol027849	Bol027848
134	BraSto-1	C04	30718269	30718201	69	2e-14	Intergenic	Bol026422	Bol026421
135	BraSto-1	C04	22342120	22341990	132	9e-14	Intergenic	Bol044275	Bol044274
136	BraSto-1	C04	30502156	30502241	86	1e-12	Intergenic	Bol026446	Bol026445
137	BraSto-1	C04	16381620	16381675	56	2e-11	2000d	Bol017570
138	BraSto-1	C04	32019676	32019739	64	2e-11	Intergenic	Bol033246	Bol033247
139	BraSto-1	C04	16388666	16388768	103	9e-11	5'UTR	Bol017573
140	BraSto-1	C04	22341980	22341907	74	3e-10	Intergenic	Bol044275	Bol044274
141	BraSto-1	C04	31772560	31772481	80	5e-09	2000up	Bol033231
142	BraSto-1	C04	32019778	32019845	68	5e-09	Intergenic	Bol033246	Bol033247
143	BraSto-1	C04	5561198	5561254	57	3e-07	1000up	Bol017754
144	BraSto-1	C01	13143779	13144037	259	6e-123	Intergenic	Bol039685	Bol039686
145	BraSto-1	C01	410863	411121	259	3e-118	2000d	Bol028852
146	BraSto-1	C01	37443830	37443572	259	3e-118	Intron	Bol023097
147	BraSto-1	C01	25074864	25075130	267	5e-111	Intergenic	Bol014736	Bol014737
148	BraSto-1	C01	7598737	7598497	260	3e-60	Intron	Bol028373
149	BraSto-1	C01	2757960	2758141	183	2e-51	3'UTR	Bol013573
150	BraSto-1	C01	34456897	34456719	180	2e-45	Intergenic	Bol034633	Bol034632
151	BraSto-1	C01	35447785	35447613	182	5e-37	Intergenic	Bol015812	Bol015811
152	BraSto-1	C01	7785426	7785260	167	1e-34	Intron	Bol028400
153	BraSto-1	C01	24993432	24993530	100	2e-30	Intergenic	Bol014733	Bol014734
154	BraSto-1	C01	4378817	4378966	150	7e-27	Intergenic	Bol020980	Bol020979
155	BraSto-1	C01	4281620	4281537	84	1e-25	5'UTR	Bol018073
156	BraSto-1	C01	4311735	4311554	183	1e-22	1000d	Bol020990
157	BraSto-1	C01	36009769	36009699	71	2e-20	1000d	Bol007320
158	BraSto-1	C01	36009815	36009752	64	2e-18	1000d	Bol007320
159	BraSto-1	C01	757733	757645	90	2e-17	5'UTR	Bol028903
160	BraSto-1	C01	827471	827328	146	2e-17	Intergenic	Bol028918	Bol028919
161	BraSto-1	C01	757635	757568	68	4e-16	5'UTR	Bol028903
162	BraSto-1	C01	5883371	5883430	60	4e-16	5'UTR	Bol019680
163	BraSto-1	C01	34456732	34456664	69	2e-14	Intergenic	Bol034633	Bol034632
164	BraSto-1	C01	1394496	1394403	94	1e-12	Intergenic	Bol029008	Bol029009
165	BraSto-1	C01	4378965	4379037	73	6e-12	Intergenic	Bol020980	Bol020979
166	BraSto-1	C01	2758122	2758176	55	9e-11	1000d	Bol013573
167	BraSto-1	C01	9244388	9244481	94	3e-10	1000d	Bol014994
168	BraSto-1	C01	32025525	32025458	70	2e-08	Intergenic	Bol030882	Bol030881
169	BraSto-1	C01	35447629	35447596	34	8e-08	Intergenic	Bol015812	Bol015811
170	BraSto-1	C01	956908	956940	33	3e-07	Intergenic	Bol028933	Bol028934
171	BraSto-1	C01	5883323	5883366	47	3e-07	5'UTR	Bol019680
172	BraSto-1	C03	6726511	6726254	259	1e-120	5'UTR	Bol027955
173	BraSto-1	C03	31448643	31448385	259	1e-120	1000up	Bol006670
174	BraSto-1	C03	6574308	6574566	259	8e-116	2000d	Bol027938
175	BraSto-1	C03	42703524	42703766	244	3e-109	3'UTR	Bol009229
176	BraSto-1	C03	20108931	20109130	200	2e-92	5'UTR	Bol010964
177	BraSto-1	C03	39491622	39491404	219	9e-85	3'UTR	Bol024886
178	BraSto-1	C03	56227274	56226996	280	5e-77	2000up	Bol035086
179	BraSto-1	C03	3539020	3538842	179	8e-73	2000d	Bol034463
180	BraSto-1	C03	12200855	12200614	261	8e-73	2000up	Bol020530
181	BraSto-1	C03	2492994	2492760	259	7e-67	3'UTR	Bol034281
182	BraSto-1	C03	44224497	44224307	191	1e-65	1000up	Bol008407
183	BraSto-1	C03	39967213	39967053	161	2e-64	Intergenic	Bol024925	Bol024926
184	BraSto-1	C03	9385662	9385842	182	3e-60	Intergenic	Bol005586	Bol005585
185	BraSto-1	C03	1426751	1426925	175	2e-58	Intergenic	Bol008850	Bol008849
186	BraSto-1	C03	56226340	56226523	184	3e-57	Intergenic	Bol035085	Bol035086
187	BraSto-1	C03	14847379	14847550	172	6e-52	1000d	Bol015060
188	BraSto-1	C03	44591772	44591592	182	1e-43	1000d	Bol008595
189	BraSto-1	C03	52312931	52312751	185	2e-42	Intergenic	Bol014377	Bol014376
190	BraSto-1	C03	27549048	27549158	111	8e-42	Intergenic	Bol042591	Bol042592
191	BraSto-1	C03	28405059	28404870	190	3e-41	1000up	Bol042662
192	BraSto-1	C03	47037936	47038112	179	1e-37	2000d	Bol032734
193	BraSto-1	C03	4117049	4116944	109	5e-37	1000d	Bol034565
194	BraSto-1	C03	39966993	39966899	95	5e-37	Intergenic	Bol024925	Bol024926
195	BraSto-1	C03	3081840	3082023	185	2e-36	3'UTR	Bol034394
196	BraSto-1	C03	48161543	48161384	164	2e-27	Intergenic	Bol029846	Bol029847
197	BraSto-1	C03	29075880	29075988	110	2e-24	Intergenic	Bol012434	Bol012435
198	BraSto-1	C03	10275609	10275740	132	3e-23	Intergenic	Bol020344	Bol020345
199	BraSto-1	C03	28404889	28404820	70	1e-19	1000up	Bol042662
200	BraSto-1	C03	9385833	9385897	65	4e-19	Intergenic	Bol005586	Bol005585
201	BraSto-1	C03	26223425	26223357	69	4e-19	Intergenic	Bol042463	Bol042464
202	BraSto-1	C03	3538855	3538788	68	2e-18	2000d	Bol034463
203	BraSto-1	C03	44224324	44224261	64	4e-16	1000up	Bol008407
204	BraSto-1	C03	54990145	54989993	154	6e-15	Intergenic	Bol013023	Bol013024
205	BraSto-1	C03	4116942	4116886	57	2e-14	1000d	Bol034565
206	BraSto-1	C03	39967667	39967620	48	9e-14	Intergenic	Bol024925	Bol024926
207	BraSto-1	C03	56580385	56580306	80	9e-14	Intergenic	Bol035110	Bol035111
208	BraSto-1	C03	52312770	52312693	78	1e-12	Intergenic	Bol014377	Bol014376
209	BraSto-1	C03	53609275	53609367	93	1e-12	Intergenic	Bol017493	Bol017492
210	BraSto-1	C03	26223344	26223280	65	6e-12	Intergenic	Bol042463	Bol042464
211	BraSto-1	C03	1426927	1426994	68	2e-11	Intergenic	Bol008850	Bol008849
212	BraSto-1	C03	17405500	17405587	88	2e-11	Intergenic	Bol030539	Bol030540
213	BraSto-1	C03	54330625	54330534	92	2e-11	Intergenic	Bol012961	Bol012962
214	BraSto-1	C03	7818184	7818278	95	9e-11	1000up	Bol028080
215	BraSto-1	C03	4745627	4745780	154	3e-10	Intergenic	Bol025836	Bol025837
216	BraSto-1	C03	56226525	56226580	57	1e-09	2000up	Bol035086
217	BraSto-1	C03	39967031	39966996	36	5e-09	Intergenic	Bol024925	Bol024926
218	BraSto-1	C03	39967050	39967015	36	5e-09	Intergenic	Bol024925	Bol024926
219	BraSto-1	C03	54118337	54118258	80	5e-09	2000d	Bol017449
220	BraSto-1	C03	55609964	55609905	60	5e-09	Intergenic	Bol035034	Bol035035
221	BraSto-1	C03	3082051	3082081	31	2e-08	1000d	Bol034394
222	BraSto-1	C03	4745768	4745841	74	8e-08	Intergenic	Bol025836	Bol025837
223	BraSto-1	C03	46226836	46226945	110	8e-08	5'UTR	Bol016038
224	BraSto-1	C03	48161366	48161317	50	8e-08	Intergenic	Bol029846	Bol029847
225	BraSto-1	C03	55553560	55553685	126	8e-08	1000d	Bol035028
226	BraSto-1	C03	39809969	39810017	49	3e-07	5'UTR	Bol024913
227	BraSto-1	C03	44591599	44591543	57	3e-07	1000d	Bol008595
228	BraSto-1	C05	360573	360316	259	1e-108	1000d	Bol040726
229	BraSto-1	C05	31503185	31503361	178	2e-55	Intergenic	Bol005905	Bol005904
230	BraSto-1	C05	31811760	31811939	182	2e-39	Intergenic	Bol005863	Bol005862
231	BraSto-1	C05	3085783	3085895	113	2e-33	2000d	Bol041214
232	BraSto-1	C05	20232127	20232298	193	3e-32	2000up	Bol038391
233	BraSto-1	C05	3085885	3085948	64	2e-18	2000d	Bol041214
234	BraSto-1	C05	5884298	5884377	80	9e-14	Intergenic	Bol038148	Bol038149
235	BraSto-1	C05	31811942	31811991	50	8e-08	Intergenic	Bol005863	Bol005862
236	BraSto-1	C05	14633811	14633755	57	3e-07	2000up	Bol026824
237	BraSto-1	C08	23288495	23288745	251	3e-106	3'UTR	Bol007422
238	BraSto-1	C08	38037660	38037420	260	1e-74	Intergenic	Bol031460	Bol031459
239	BraSto-1	C08	21722808	21722975	168	2e-54	2000d	Bol007011
240	BraSto-1	C08	31033709	31033608	102	2e-24	Intergenic	Bol044449	Bol044450
241	BraSto-1	C08	26592547	26592455	93	2e-21	Intergenic	Bol037242	Bol007967
242	BraSto-1	C08	39013080	39012974	108	6e-21	5'UTR	Bol031309
243	BraSto-1	C08	24267370	24267215	157	6e-18	1000d	Bol037397
244	BraSto-1	C08	39733722	39733585	139	6e-18	3'UTR	Bol006592
245	BraSto-1	C08	35216379	35216518	141	2e-14	2000d	Bol044741
246	BraSto-1	C08	18278545	18278393	154	1e-12	Intron	Bol022018
247	BraSto-1	C08	37986043	37986121	80	2e-11	Intron	Bol031467
248	BraSto-1	C08	21722980	21723037	58	3e-10	2000d	Bol007011
249	BraSto-1	C08	30751426	30751294	133	3e-10	Intergenic	Bol044431	Bol044432
250	BraSto-1	C08	34495414	34495466	53	1e-09	2000up	Bol044699
251	BraSto-2	C05	15683584	15683841	259	1e-108	Intergenic	Bol026939	Bol026940
252	BraSto-2	C05	6079893	6079635	260	2e-85	5'UTR	Bol038165
253	BraSto-2	C05	21842086	21842344	260	1e-80	Intergenic	Bol038466	Bol038467
254	BraSto-2	C05	1749645	1749903	261	5e-74	1000d	Bol040992
255	BraSto-2	C05	20939255	20938999	257	5e-74	Intergenic	Bol038440	Bol038441
256	BraSto-2	C05	23357334	23357127	208	2e-73	Intergenic	Bol018108	Bol018107
257	BraSto-2	C05	32289382	32289124	261	1e-71	1000d	Bol007657
258	BraSto-2	C05	27804111	27803853	260	5e-71	Intergenic	Bol011183	Bol011182
259	BraSto-2	C05	1507470	1507730	262	7e-70	Intergenic	Bol040954	Bol040955
260	BraSto-2	C05	9674869	9675118	251	4e-68	1000up	Bol022198
261	BraSto-2	C05	4162602	4162808	207	1e-65	1000d	Bol010369
262	BraSto-2	C05	15285625	15285376	251	1e-65	Intergenic	Bol026897	Bol026898
263	BraSto-2	C05	28220970	28221224	256	7e-64	2000d	Bol011130
264	BraSto-2	C05	777324	777573	251	6e-61	1000d	Bol040809
265	BraSto-2	C05	3555661	3555402	261	6e-61	2000up	Bol010440
266	BraSto-2	C05	24646062	24645814	252	4e-59	Intergenic	Bol013848	Bol013847
267	BraSto-2	C05	431462	431710	250	6e-58	2000d	Bol040734
268	BraSto-2	C05	28237952	28237701	253	6e-58	2000up	Bol011129
269	BraSto-2	C05	23351741	23351991	257	2e-57	Intergenic	Bol018108	Bol018107
270	BraSto-2	C05	30719563	30719349	216	1e-56	Intergenic	Bol009319	Bol009318
271	BraSto-2	C05	4604869	4604620	253	2e-55	2000d	Bol037999
272	BraSto-2	C05	15227636	15227431	208	6e-55	1000d	Bol026895
273	BraSto-2	C05	17402497	17402747	258	9e-54	1000up	Bol009715
274	BraSto-2	C05	1508002	1508239	252	4e-50	Intergenic	Bol040954	Bol040955
275	BraSto-2	C05	6704590	6704346	257	1e-49	1000d	Bol038257
276	BraSto-2	C05	28183966	28184177	212	1e-49	5'UTR	Bol011139
277	BraSto-2	C05	4125383	4125179	207	6e-49	Intergenic	Bol010373	Bol010372
278	BraSto-2	C05	28601809	28601602	209	9e-48	Intergenic	Bol005096	Bol005095
279	BraSto-2	C05	28982815	28982610	207	1e-46	Intergenic	Bol040451	Bol040450
280	BraSto-2	C05	15227869	15227674	196	2e-42	2000d	Bol026895
281	BraSto-2	C05	2840527	2840342	186	8e-39	3'UTR	Bol041176
282	BraSto-2	C05	12012020	12011841	180	7e-33	1000d	Bol022502
283	BraSto-2	C05	14538499	14538293	208	7e-33	3'UTR	Bol030726
284	BraSto-2	C05	14815240	14815071	171	3e-32	2000up	Bol026840
285	BraSto-2	C05	19514838	19514675	164	2e-30	Intergenic	Bol038351	Bol038352
286	BraSto-2	C05	19369059	19369245	199	1e-28	Intron	Bol038340
287	BraSto-2	C05	2339750	2339947	205	4e-25	5'UTR	Bol041081
288	BraSto-2	C05	2025578	2025429	150	2e-24	2000d	Bol041026
289	BraSto-2	C05	12503764	12503839	76	2e-11	Intergenic	Bol020878	Bol020879
290	BraSto-2	C05	638053	638122	70	3e-10	Intron	Bol040780
291	BraSto-2	C05	11230390	11230459	70	3e-10	Intergenic	Bol022541	Bol022540
292	BraSto-2	C05	13064311	13064242	70	3e-10	Intergenic	Bol020894	Bol020895
293	BraSto-2	C05	13644876	13644807	70	3e-10	Intron	Bol020919
294	BraSto-2	C05	16200030	16200099	70	3e-10	2000up	Bol026987
295	BraSto-2	C05	22056259	22056332	74	3e-10	Intergenic	Bol004717	Bol004718
296	BraSto-2	C05	27563751	27563682	70	3e-10	Intergenic	Bol011217	Bol011216
297	BraSto-2	C05	16090770	16090858	89	1e-09	Intergenic	Bol026977	Bol026978
298	BraSto-2	C05	21842344	21842312	33	1e-09	Intergenic	Bol038466	Bol038467
299	BraSto-2	C05	25605744	25605835	92	5e-09	Intergenic	Bol036723	Bol036724
300	BraSto-2	C05	2889568	2889634	67	2e-08	Intergenic	Bol041180	Bol041181
301	BraSto-2	C05	18024010	18023917	94	8e-08	Intergenic	Bol005803	Bol005804
302	BraSto-2	C05	22068664	22068595	70	8e-08	Intergenic	Bol004717	Bol004718
303	BraSto-2	C05	26938387	26938484	98	8e-08	3'UTR	Bol036896
304	BraSto-2	C05	183927	183839	89	3e-07	1000up	Bol040695
305	BraSto-2	C05	2339997	2339965	33	3e-07	5'UTR	Bol041081
306	BraSto-2	C05	3175539	3175571	33	3e-07	2000up	Bol041229
307	BraSto-2	C05	27269320	27269400	81	3e-07	Intergenic	Bol036920	Bol036921
308	BraSto-2	C04	22836394	22836653	260	2e-104	Intergenic	Bol044246	Bol044245
309	BraSto-2	C04	6778529	6778272	260	2e-85	1000up	Bol016253
310	BraSto-2	C04	35872094	35871836	260	5e-83	Intergenic	Bol037842	Bol037841
311	BraSto-2	C04	40690712	40690453	260	1e-80	Intergenic	Bol021794	Bol021795
312	BraSto-2	C04	30593269	30593516	250	2e-79	5'UTR	Bol026432
313	BraSto-2	C04	38994469	38994211	260	3e-78	1000d	Bol005119
314	BraSto-2	C04	40395247	40394986	262	2e-76	Intron	Bol021738
315	BraSto-2	C04	34491649	34491394	257	5e-74	Intergenic	Bol014093	Bol014092
316	BraSto-2	C04	29436713	29436506	208	1e-68	1000d	Bol006723
317	BraSto-2	C04	403035	402796	241	2e-64	1000d	Bol006917
318	BraSto-2	C04	8184714	8184456	261	2e-64	Intergenic	Bol009124	Bol009125
319	BraSto-2	C04	10695964	10696205	242	1e-62	3'UTR	Bol027813
320	BraSto-2	C04	576972	577227	260	1e-59	1000d	Bol006937
321	BraSto-2	C04	26851191	26851440	251	2e-58	Intergenic	Bol040279	Bol040280
322	BraSto-2	C04	13537215	13536988	228	2e-55	Intergenic	Bol038615	Bol038616
323	BraSto-2	C04	35742995	35742743	254	6e-55	Intergenic	Bol037860	Bol037859
324	BraSto-2	C04	18380355	18380530	176	2e-54	Intergenic	Bol008276	Bol008275
325	BraSto-2	C04	36399830	36400066	244	1e-52	3'UTR	Bol037769
326	BraSto-2	C04	21850026	21849827	201	4e-50	5'UTR	Bol027455
327	BraSto-2	C04	34104287	34104128	160	8e-45	2000up	Bol014129
328	BraSto-2	C04	9590874	9590634	253	3e-44	1000d	Bol011053
329	BraSto-2	C04	8257579	8257392	189	1e-40	2000d	Bol009132
330	BraSto-2	C04	29691801	29691616	186	2e-36	5'UTR	Bol026517
331	BraSto-2	C04	27827985	27828135	151	1e-34	1000up	Bol040355
332	BraSto-2	C04	29911865	29912015	151	7e-30	3'UTR	Bol026500
333	BraSto-2	C04	29925749	29925898	151	7e-30	Intron	Bol026497
334	BraSto-2	C04	28850924	28850740	189	4e-22	Intergenic	Bol006775	Bol006774
335	BraSto-2	C04	21982461	21982532	72	9e-14	1000d	Bol044309
336	BraSto-2	C04	8887499	8887551	53	5e-12	Intergenic	Bol004962	Bol004961
337	BraSto-2	C04	2184666	2184733	68	2e-11	Intergenic	Bol030088	Bol030089
338	BraSto-2	C04	24351824	24351938	115	9e-11	2000up	Bol012129
339	BraSto-2	C04	15055988	15055899	90	3e-10	5'UTR	Bol014450
340	BraSto-2	C04	18697451	18697382	70	3e-10	2000d	Bol008255
341	BraSto-2	C04	37800969	37801038	70	3e-10	2000up	Bol025299
342	BraSto-2	C04	2167639	2167595	45	1e-09	2000d	Bol030088
343	BraSto-2	C04	3289013	3288918	96	5e-09	3'UTR	Bol004912
344	BraSto-2	C04	40591710	40591655	56	5e-09	2000d	Bol021777
345	BraSto-2	C04	22836653	22836623	31	2e-08	Intergenic	Bol044246	Bol044245
346	BraSto-2	C04	28127482	28127548	67	2e-08	Intergenic	Bol009986	Bol009985
347	BraSto-2	C04	37026093	37026027	67	2e-08	Intergenic	Bol037696	Bol037695
348	BraSto-2	C04	42092	42003	90	8e-08	Intergenic	Bol006867	Bol006868
349	BraSto-2	C04	2542351	2542282	70	8e-08	5'UTR	Bol030130
350	BraSto-2	C04	7712144	7712079	66	8e-08	2000up	Bol004441
351	BraSto-2	C04	15056072	15056003	70	8e-08	5'UTR	Bol014450
352	BraSto-2	C04	16581520	16581589	70	8e-08	Intergenic	Bol017588	Bol017589
353	BraSto-2	C04	19052425	19052522	98	8e-08	Intergenic	Bol013456	Bol013457
354	BraSto-2	C04	20732058	20731989	70	8e-08	Intergenic	Bol027323	Bol027324
355	BraSto-2	C04	25536552	25536483	70	8e-08	1000up	Bol040175
356	BraSto-2	C04	28631049	28631118	70	8e-08	2000d	Bol009944
357	BraSto-2	C04	34612414	34612349	66	8e-08	Intergenic	Bol014081	Bol014080
358	BraSto-2	C04	39544238	39544185	54	8e-08	2000d	Bol021580
359	BraSto-2	C04	16156412	16156344	69	3e-07	Intergenic	Bol008375	Bol008376
360	BraSto-2	C04	31685061	31685001	61	3e-07	Intergenic	Bol033220	Bol033221
361	BraSto-2	C04	32242555	32242651	97	3e-07	Intergenic	Bol033265	Bol033266
362	BraSto-2	C04	32551683	32551615	69	3e-07	2000up	Bol033296
363	BraSto-2	C04	40383243	40383175	69	3e-07	2000d	Bol021735
364	BraSto-2	C04	40699839	40699771	69	3e-07	Intergenic	Bol021795	Bol021796
365	BraSto-2	C08	32980535	32980793	260	2e-92	Intergenic	Bol044575	Bol044576
366	BraSto-2	C08	19464914	19465172	260	9e-88	Intergenic	Bol029226	Bol029227
367	BraSto-2	C08	26752060	26751802	260	2e-85	3'UTR	Bol007980
368	BraSto-2	C08	24313341	24313083	260	5e-83	2000d	Bol037390
369	BraSto-2	C08	21070003	21070248	246	8e-82	1000d	Bol013169
370	BraSto-2	C08	8454676	8454426	251	1e-77	2000up	Bol021888
371	BraSto-2	C08	35139626	35139377	251	1e-77	Intergenic	Bol044734	Bol044735
372	BraSto-2	C08	29471451	29471203	250	5e-77	Intergenic	Bol044349	Bol044350
373	BraSto-2	C08	17262726	17262987	262	3e-75	5'UTR	Bol022140
374	BraSto-2	C08	35317934	35317679	257	5e-74	Intergenic	Bol044745	Bol044746
375	BraSto-2	C08	15171458	15171200	259	7e-73	2000d	Bol010194
376	BraSto-2	C08	27261912	27261662	253	1e-71	2000up	Bol008018
377	BraSto-2	C08	33541204	33541450	248	1e-68	Intergenic	Bol044627	Bol044628
378	BraSto-2	C08	27262387	27262633	250	2e-67	2000up	Bol008018
379	BraSto-2	C08	29185919	29186165	251	4e-62	Intergenic	Bol044330	Bol044331
380	BraSto-2	C08	37021741	37021543	199	6e-61	3'UTR	Bol009793
381	BraSto-2	C08	37375806	37375573	235	6e-61	2000up	Bol009865
382	BraSto-2	C08	2829609	2829845	242	1e-59	2000up	Bol011604
383	BraSto-2	C08	2597195	2596994	203	2e-58	Intergenic	Bol011574	Bol011575
384	BraSto-2	C08	13758866	13758666	201	2e-57	Intergenic	Bol028266	Bol028265
385	BraSto-2	C08	33979754	33979519	237	2e-57	2000d	Bol044662
386	BraSto-2	C08	40066386	40066636	252	1e-56	1000up	Bol006533
387	BraSto-2	C08	26749667	26749874	210	2e-55	2000up	Bol007980
388	BraSto-2	C08	30225152	30225384	234	2e-55	3'UTR	Bol044393
389	BraSto-2	C08	21031208	21031009	200	2e-54	5'UTR	Bol013174
390	BraSto-2	C08	10834405	10834591	187	9e-54	Intergenic	Bol027038	Bol027039
391	BraSto-2	C08	19910386	19910573	189	1e-52	1000up	Bol029296
392	BraSto-2	C08	34449647	34449841	198	2e-51	1000up	Bol044695
393	BraSto-2	C08	33411507	33411713	208	1e-49	1000d	Bol044616
394	BraSto-2	C08	16057011	16057222	213	9e-48	Intergenic	Bol021124	Bol021123
395	BraSto-2	C08	6930636	6930829	196	2e-45	Intergenic	Bol033426	Bol033425
396	BraSto-2	C08	38941682	38941871	190	3e-41	Intergenic	Bol031317	Bol031316
397	BraSto-2	C08	22069880	22070074	198	1e-34	2000d	Bol023598
398	BraSto-2	C08	29936726	29936630	97	4e-19	2000d	Bol044369
399	BraSto-2	C08	33042335	33042430	96	9e-14	Intergenic	Bol044577	Bol044578
400	BraSto-2	C08	9999870	9999961	92	2e-11	Intergenic	Bol014192	Bol014193
401	BraSto-2	C08	20569635	20569765	132	2e-11	3'UTR	Bol013252
402	BraSto-2	C08	2596279	2596348	70	3e-10	Intergenic	Bol011574	Bol011575
403	BraSto-2	C08	8365427	8365496	70	3e-10	3'UTR	Bol021879
404	BraSto-2	C08	9543778	9543847	70	3e-10	Intergenic	Bol014187	Bol014188
405	BraSto-2	C08	13962051	13961982	70	3e-10	Intergenic	Bol028255	Bol028254
406	BraSto-2	C08	33042251	33042320	70	3e-10	Intergenic	Bol044577	Bol044578
407	BraSto-2	C08	33562505	33562574	70	3e-10	Intergenic	Bol044628	Bol044629
408	BraSto-2	C08	15019947	15020035	89	1e-09	Intergenic	Bol010207	Bol010206
409	BraSto-2	C08	26257145	26257213	69	1e-09	5'UTR	Bol037265
410	BraSto-2	C08	36926053	36925958	96	5e-09	3'UTR	Bol009779
411	BraSto-2	C08	24070762	24070872	111	2e-08	2000d	Bol037416
412	BraSto-2	C08	30245247	30245313	67	2e-08	1000d	Bol044396
413	BraSto-2	C08	35909101	35909167	67	2e-08	2000up	Bol044801
414	BraSto-2	C08	12993077	12993008	70	8e-08	2000d	Bol028304
415	BraSto-2	C08	19822920	19822989	70	8e-08	1000up	Bol029282
416	BraSto-2	C08	22558552	22558617	66	8e-08	1000d	Bol008712
417	BraSto-2	C08	30910679	30910748	70	8e-08	Intron	Bol044442
418	BraSto-2	C08	41201516	41201447	70	8e-08	5'UTR	Bol018450
419	BraSto-2	C08	13758114	13758146	33	3e-07	Intergenic	Bol028266	Bol028265
420	BraSto-2	C08	20586031	20586095	65	3e-07	1000up	Bol013249
421	BraSto-2	C08	30433582	30433527	57	3e-07	Intergenic	Bol044408	Bol044409
422	BraSto-2	C08	32998289	32998353	65	3e-07	Intergenic	Bol044575	Bol044576
423	BraSto-2	C07	27954377	27954123	256	4e-90	Intergenic	Bol023846	Bol023847
424	BraSto-2	C07	7901961	7902219	259	1e-89	Intergenic	Bol023986	Bol023987
425	BraSto-2	C07	18461553	18461811	260	2e-85	5'UTR	Bol013373
426	BraSto-2	C07	31886096	31885843	254	3e-84	Intergenic	Bol039863	Bol039864
427	BraSto-2	C07	5443292	5443550	260	1e-80	Intergenic	Bol032937	Bol032936
428	BraSto-2	C07	34544759	34544500	261	8e-79	Intergenic	Bol040105	Bol017434
429	BraSto-2	C07	39574819	39575077	260	3e-78	Intergenic	Bol044891	Bol044890
430	BraSto-2	C07	7143142	7142884	260	8e-76	Intergenic	Bol023894	Bol023895
431	BraSto-2	C07	3160482	3160233	251	7e-73	Intergenic	Bol026169	Bol026170
432	BraSto-2	C07	24711763	24712024	264	2e-70	2000d	Bol010119
433	BraSto-2	C07	1581358	1581613	256	1e-68	2000up	Bol027616
434	BraSto-2	C07	16712963	16713209	247	4e-68	1000up	Bol010817
435	BraSto-2	C07	22287833	22287595	242	4e-68	3'UTR	Bol039203
436	BraSto-2	C07	13740570	13740818	250	2e-67	Intergenic	Bol005225	Bol005224
437	BraSto-2	C07	8854476	8854234	246	3e-66	1000d	Bol012521
438	BraSto-2	C07	35024032	35024272	242	4e-65	Intergenic	Bol017378	Bol017377
439	BraSto-2	C07	875623	875376	249	2e-64	Intergenic	Bol027507	Bol027508
440	BraSto-2	C07	12522677	12522420	261	2e-64	Intron	Bol019499
441	BraSto-2	C07	27427939	27427724	216	2e-61	1000up	Bol023790
442	BraSto-2	C07	22208358	22208571	215	6e-61	Intergenic	Bol039198	Bol039199
443	BraSto-2	C07	31757830	31758015	186	3e-60	Intergenic	Bol039849	Bol039850
444	BraSto-2	C07	26815911	26816159	250	6e-58	Intergenic	Bol007592	Bol007593
445	BraSto-2	C07	4952278	4952494	217	6e-55	Intergenic	Bol032993	Bol032992
446	BraSto-2	C07	16998064	16998279	217	4e-50	Intergenic	Bol019367	Bol019368
447	BraSto-2	C07	5066717	5066915	200	1e-49	Intergenic	Bol032984	Bol032983
448	BraSto-2	C07	1865280	1865511	250	1e-43	3'UTR	Bol027662
449	BraSto-2	C07	15546153	15545998	157	1e-40	Intergenic	Bol005411	Bol005410
450	BraSto-2	C07	32195910	32196098	189	1e-40	Intergenic	Bol039888	Bol039889
451	BraSto-2	C07	916456	916264	195	5e-40	3'UTR	Bol027512
452	BraSto-2	C07	7526036	7526198	163	2e-39	2000d	Bol023939
453	BraSto-2	C07	31424721	31424876	157	7e-36	1000d	Bol039817
454	BraSto-2	C07	1683490	1683245	256	1e-28	2000d	Bol027634
455	BraSto-2	C07	30793245	30793081	165	3e-26	Intergenic	Bol021509	Bol021510
456	BraSto-2	C07	15550570	15550472	99	1e-22	Intergenic	Bol005411	Bol005410
457	BraSto-2	C07	21544809	21544931	124	6e-21	Intergenic	Bol039130	Bol039131
458	BraSto-2	C07	30715524	30715438	89	9e-17	1000d	Bol021499
459	BraSto-2	C07	21544497	21544568	72	4e-16	Intergenic	Bol039130	Bol039131
460	BraSto-2	C07	31424320	31424392	73	2e-14	3'UTR	Bol039817
461	BraSto-2	C07	30715605	30715530	76	9e-14	1000d	Bol021499
462	BraSto-2	C07	20189785	20189712	74	1e-12	Intergenic	Bol039030	Bol039031
463	BraSto-2	C07	21662665	21662596	70	1e-12	Intergenic	Bol039146	Bol039147
464	BraSto-2	C07	26767321	26767378	58	1e-12	Intron	Bol007592
465	BraSto-2	C07	258766	258697	70	3e-10	1000up	Bol038538
466	BraSto-2	C07	5339782	5339851	70	3e-10	Intergenic	Bol032946	Bol032945
467	BraSto-2	C07	32916311	32916408	98	3e-10	1000d	Bol039960
468	BraSto-2	C07	1285410	1285354	57	1e-09	2000up	Bol027579
469	BraSto-2	C07	8983992	8983944	49	1e-09	5'UTR	Bol012529
470	BraSto-2	C07	30082241	30082145	97	1e-09	Intergenic	Bol021432	Bol021433
471	BraSto-2	C07	18663692	18663597	96	5e-09	1000d	Bol013350
472	BraSto-2	C07	31758265	31758335	72	5e-09	Intergenic	Bol039849	Bol039850
473	BraSto-2	C07	3558836	3558802	35	2e-08	Intergenic	Bol026245	Bol026246
474	BraSto-2	C07	3767647	3767609	39	2e-08	1000up	Bol026275
475	BraSto-2	C07	5885874	5885784	91	2e-08	Intergenic	Bol032903	Bol032902
476	BraSto-2	C07	12449354	12449420	67	2e-08	Intergenic	Bol019492	Bol019493
477	BraSto-2	C07	33701904	33701846	59	2e-08	Intergenic	Bol040041	Bol040042
478	BraSto-2	C07	36675660	36675562	99	2e-08	Intergenic	Bol044959	Bol044958
479	BraSto-2	C07	39683170	39683104	67	2e-08	Intergenic	Bol044890	Bol044889
480	BraSto-2	C07	6032534	6032481	54	8e-08	Intergenic	Bol032891	Bol032890
481	BraSto-2	C07	29743694	29743758	66	8e-08	Intergenic	Bol008622	Bol008621
482	BraSto-2	C07	34528594	34528663	70	8e-08	5'UTR	Bol040105
483	BraSto-2	C07	35320951	35321016	66	8e-08	Intergenic	Bol017353	Bol017352
484	BraSto-2	C07	8055360	8055440	81	3e-07	Intergenic	Bol023996	Bol023997
485	BraSto-2	C07	32664306	32664254	53	3e-07	Intergenic	Bol039939	Bol039940
486	BraSto-2	C01	825004	825262	260	4e-90	1000d	Bol028918
487	BraSto-2	C01	6194834	6195087	257	1e-83	Intergenic	Bol019715	Bol019716
488	BraSto-2	C01	20595541	20595283	260	5e-83	1000up	Bol036523
489	BraSto-2	C01	36221814	36221556	260	5e-83	1000d	Bol007279
490	BraSto-2	C01	37333113	37333371	260	5e-83	5'UTR	Bol023115
491	BraSto-2	C01	29161742	29161989	249	3e-81	Intergenic	Bol018793	Bol018794
492	BraSto-2	C01	35346088	35345829	260	1e-80	Intergenic	Bol015821	Bol015820
493	BraSto-2	C01	1907890	1908137	250	3e-72	Intergenic	Bol029086	Bol013731
494	BraSto-2	C01	1960692	1960434	261	1e-71	Intergenic	Bol013723	Bol013722
495	BraSto-2	C01	13598067	13598325	260	5e-71	Intergenic	Bol013067	Bol013068
496	BraSto-2	C01	30324908	30325165	260	5e-71	Intergenic	Bol031038	Bol031037
497	BraSto-2	C01	669280	669032	251	2e-70	Intergenic	Bol028890	Bol028891
498	BraSto-2	C01	1384871	1385129	261	3e-69	Intergenic	Bol029007	Bol029008
499	BraSto-2	C01	28883570	28883364	207	1e-65	Intergenic	Bol023208	Bol018776
500	BraSto-2	C01	14993847	14994080	236	2e-64	Intergenic	Bol004817	Bol018775
501	BraSto-2	C01	29182444	29182697	255	3e-63	2000up	Bol018794
502	BraSto-2	C01	663996	664247	254	1e-62	2000up	Bol028890
503	BraSto-2	C01	6928321	6928516	197	4e-62	Intergenic	Bol009355	Bol009354
504	BraSto-2	C01	13367709	13367511	199	6e-61	1000up	Bol039717
505	BraSto-2	C01	3589485	3589245	242	3e-60	3'UTR	Bol017952
506	BraSto-2	C01	12755953	12756158	212	4e-59	Intergenic	Bol039639	Bol039640
507	BraSto-2	C01	29299789	29299586	205	2e-57	2000d	Bol018806
508	BraSto-2	C01	11504636	11504389	251	6e-49	1000d	Bol039518
509	BraSto-2	C01	9232625	9232827	204	3e-47	2000up	Bol014995
510	BraSto-2	C01	13444213	13444418	208	3e-47	2000up	Bol013055
511	BraSto-2	C01	35175128	35175334	208	8e-45	Intergenic	Bol005950	Bol005951
512	BraSto-2	C01	2011563	2011382	183	8e-42	Intergenic	Bol013714	Bol013713
513	BraSto-2	C01	705689	705527	163	2e-39	2000up	Bol028895
514	BraSto-2	C01	8841234	8841061	174	2e-24	Intergenic	Bol028517	Bol028518
515	BraSto-2	C01	14993765	14993845	81	9e-17	Intergenic	Bol004817	Bol018775
516	BraSto-2	C01	35423967	35423832	138	1e-15	Intergenic	Bol015812	Bol015811
517	BraSto-2	C01	4851573	4851723	151	4e-13	3'UTR	Bol020931
518	BraSto-2	C01	12981653	12981744	92	2e-11	Intergenic	Bol039669	Bol039670
519	BraSto-2	C01	18982247	18982336	90	3e-10	Intergenic	Bol014041	Bol014042
520	BraSto-2	C01	24776222	24776126	98	3e-10	Intergenic	Bol014718	Bol014719
521	BraSto-2	C01	31953755	31953824	70	3e-10	1000up	Bol030889
522	BraSto-2	C01	30306297	30306385	89	1e-09	Intron	Bol031041
523	BraSto-2	C01	7652283	7652220	64	5e-09	1000d	Bol028378
524	BraSto-2	C01	6173100	6173186	87	2e-08	Intergenic	Bol019711	Bol019712
525	BraSto-2	C01	12761304	12761334	31	2e-08	1000d	Bol039640
526	BraSto-2	C01	35346058	35346088	31	2e-08	Intergenic	Bol015821	Bol015820
527	BraSto-2	C01	4329877	4329930	54	8e-08	1000up	Bol020987
528	BraSto-2	C01	4804980	4804911	70	8e-08	Intergenic	Bol020934	Bol020933
529	BraSto-2	C01	5657016	5656947	70	8e-08	2000up	Bol019642
530	BraSto-2	C01	11898176	11898115	62	8e-08	1000up	Bol039564
531	BraSto-2	C01	23349771	23349702	70	8e-08	Intron	Bol013784
532	BraSto-2	C01	37884034	37883965	70	8e-08	3'UTR	Bol023035
533	BraSto-2	C01	5589071	5589011	61	3e-07	Intergenic	Bol019638	Bol019639
534	BraSto-2	C01	11259717	11259649	69	3e-07	Intergenic	Bol039482	Bol039484
535	BraSto-2	C01	12792197	12792165	33	3e-07	Intergenic	Bol039646	Bol039647
536	BraSto-2	C01	27807644	27807596	49	3e-07	Intergenic	Bol023285	Bol023284
537	BraSto-2	C01	38318712	38318764	53	3e-07	Intergenic	Bol008182	Bol008181
538	BraSto-2	C01	38628365	38628428	65	3e-07	Intergenic	Bol008127	Bol008126
539	BraSto-2	C02	18179964	18180223	260	9e-88	Intergenic	Bol039312	Bol039311
540	BraSto-2	C02	12979951	12979692	260	2e-85	Intergenic	Bol028624	Bol028623
541	BraSto-2	C02	43349538	43349275	265	8e-79	Intergenic	Bol016412	Bol016413
542	BraSto-2	C02	2558823	2559037	217	3e-72	2000d	Bol024606
543	BraSto-2	C02	43511396	43511658	264	3e-72	Intergenic	Bol016429	Bol016430
544	BraSto-2	C02	37195445	37195191	256	5e-71	1000up	Bol020021
545	BraSto-2	C02	14283059	14283317	260	1e-68	Intergenic	Bol034977	Bol034976
546	BraSto-2	C02	41543795	41544050	256	1e-68	Intergenic	Bol033024	Bol033023
547	BraSto-2	C02	12252307	12252061	247	4e-68	Intergenic	Bol028666	Bol028665
548	BraSto-2	C02	9876289	9876538	251	1e-65	Intergenic	Bol014257	Bol014258
549	BraSto-2	C02	40240271	40240024	250	4e-65	5'UTR	Bol033132
550	BraSto-2	C02	19366189	19366427	240	7e-64	Intergenic	Bol039211	Bol039210
551	BraSto-2	C02	32130338	32130587	251	3e-63	3'UTR	Bol020098
552	BraSto-2	C02	34414473	34414225	250	1e-62	Intergenic	Bol014809	Bol014808
553	BraSto-2	C02	3892456	3892259	198	3e-60	Intron	Bol021291
554	BraSto-2	C02	681739	681946	208	4e-59	Intergenic	Bol012846	Bol012847
555	BraSto-2	C02	35285914	35286128	216	1e-56	3'UTR	Bol015157
556	BraSto-2	C02	2579357	2579115	244	2e-54	Intron	Bol024613
557	BraSto-2	C02	39302089	39302333	252	1e-52	Intergenic	Bol031224	Bol033209
558	BraSto-2	C02	4349385	4349634	258	6e-49	2000up	Bol021363
559	BraSto-2	C02	14984402	14984628	234	6e-49	2000d	Bol034929
560	BraSto-2	C02	13111525	13111352	174	2e-48	2000d	Bol028614
561	BraSto-2	C02	30890194	30889947	251	3e-44	5'UTR	Bol022845
562	BraSto-2	C02	30878217	30878020	198	2e-39	5'UTR	Bol022846
563	BraSto-2	C02	41945208	41945066	143	2e-39	5'UTR	Bol008065
564	BraSto-2	C02	20692342	20692518	177	3e-38	Intergenic	Bol018964	Bol018963
565	BraSto-2	C02	9315280	9315459	180	1e-37	Intergenic	Bol014224	Bol014225
566	BraSto-2	C02	40893366	40893125	251	5e-37	1000d	Bol033073
567	BraSto-2	C02	2313014	2312849	166	2e-36	1000d	Bol024557
568	BraSto-2	C02	35366204	35366368	165	7e-36	Intergenic	Bol015159	Bol015160
569	BraSto-2	C02	43493173	43493010	164	3e-35	Intergenic	Bol016427	Bol016428
570	BraSto-2	C02	3891104	3890989	116	7e-33	3'UTR	Bol021290
571	BraSto-2	C02	34885904	34885727	179	3e-32	Intergenic	Bol015123	Bol015124
572	BraSto-2	C02	30860294	30860169	126	1e-31	3'UTR	Bol022848
573	BraSto-2	C02	9315244	9315112	133	4e-31	Intergenic	Bol014224	Bol014225
574	BraSto-2	C02	564069	564150	82	2e-24	Intergenic	Bol012842	Bol012843
575	BraSto-2	C02	30877639	30877540	101	2e-21	1000up	Bol022846
576	BraSto-2	C02	12012080	12011915	167	6e-18	Intergenic	Bol010501	Bol010502
577	BraSto-2	C02	9200707	9200780	74	2e-17	3'UTR	Bol014221
578	BraSto-2	C02	41944593	41944496	99	4e-13	1000up	Bol008065
579	BraSto-2	C02	3891314	3891145	177	1e-12	5'UTR	Bol021291
580	BraSto-2	C02	6142773	6142682	92	2e-11	1000up	Bol036066
581	BraSto-2	C02	182993	183079	87	9e-11	Intergenic	Bol012809	Bol012810
582	BraSto-2	C02	681954	682033	82	3e-10	Intergenic	Bol012846	Bol012847
583	BraSto-2	C02	3891145	3891104	42	3e-10	5'UTR	Bol021291
584	BraSto-2	C02	15252753	15252822	70	3e-10	Intergenic	Bol034908	Bol034907
585	BraSto-2	C02	23433198	23433129	70	3e-10	Intergenic	Bol004596	Bol004595
586	BraSto-2	C02	23740478	23740413	66	3e-10	5'UTR	Bol004581
587	BraSto-2	C02	26169003	26168934	70	3e-10	Intergenic	Bol035952	Bol035953
588	BraSto-2	C02	34308802	34308871	70	3e-10	2000up	Bol014818
589	BraSto-2	C02	40204637	40204706	70	3e-10	2000d	Bol033135
590	BraSto-2	C02	36917	36849	69	1e-09	3'UTR	Bol012789
591	BraSto-2	C02	25570440	25570536	97	1e-09	Intergenic	Bol035935	Bol035936
592	BraSto-2	C02	39394506	39394426	81	1e-09	5'UTR	Bol033200
593	BraSto-2	C02	12791436	12791527	92	5e-09	Intergenic	Bol028638	Bol028637
594	BraSto-2	C02	41099050	41098955	96	5e-09	2000d	Bol033056
595	BraSto-2	C02	9032437	9032391	47	2e-08	1000d	Bol014209
596	BraSto-2	C02	10945057	10944971	87	2e-08	2000d	Bol018250
597	BraSto-2	C02	38409941	38409875	67	2e-08	Intergenic	Bol031134	Bol031135
598	BraSto-2	C02	42862488	42862427	62	2e-08	Intergenic	Bol012748	Bol016375
599	BraSto-2	C02	183534	183469	66	8e-08	Intergenic	Bol012809	Bol012810
600	BraSto-2	C02	2447837	2447768	70	8e-08	1000d	Bol024588
601	BraSto-2	C02	3380951	3381020	70	8e-08	1000d	Bol021209
602	BraSto-2	C02	8875557	8875594	38	8e-08	5'UTR	Bol015584
603	BraSto-2	C02	13633420	13633343	78	8e-08	5'UTR	Bol028567
604	BraSto-2	C02	18448815	18448746	70	8e-08	1000up	Bol039287
605	BraSto-2	C02	24007832	24007779	54	8e-08	2000d	Bol016502
606	BraSto-2	C02	27730095	27730184	90	8e-08	Intergenic	Bol004453	Bol004454
607	BraSto-2	C02	4633487	4633439	49	3e-07	Intergenic	Bol021406	Bol021407
608	BraSto-2	C02	9200656	9200708	53	3e-07	3'UTR	Bol014221
609	BraSto-2	C02	20693609	20693681	73	3e-07	Intergenic	Bol018964	Bol018963
610	BraSto-2	C02	36889432	36889528	97	3e-07	Intergenic	Bol020036	Bol020035
611	BraSto-2	C02	36985341	36985273	69	3e-07	Intergenic	Bol020033	Bol020032
612	BraSto-2	C02	40843011	40842915	97	3e-07	Intergenic	Bol033080	Bol033079
613	BraSto-2	C02	43510153	43510221	69	3e-07	1000d	Bol016429
614	BraSto-2	C09	38794397	38794143	256	5e-83	2000up	Bol043973
615	BraSto-2	C09	36795761	36795502	261	8e-79	1000up	Bol043630
616	BraSto-2	C09	2861508	2861766	260	8e-76	Intergenic	Bol032353	Bol032354
617	BraSto-2	C09	10186832	10186575	260	8e-76	Intergenic	Bol032527	Bol032528
618	BraSto-2	C09	12028589	12028339	251	7e-73	1000d	Bol012041
619	BraSto-2	C09	33516352	33516600	260	1e-71	Intergenic	Bol030441	Bol030440
620	BraSto-2	C09	694949	695196	249	7e-70	2000up	Bol011419
621	BraSto-2	C09	34091017	34090803	216	1e-68	2000up	Bol030377
622	BraSto-2	C09	22970763	22971011	251	4e-68	Intergenic	Bol038886	Bol038887
623	BraSto-2	C09	19436623	19436418	208	7e-67	Intergenic	Bol030256	Bol030257
624	BraSto-2	C09	29021140	29021397	260	3e-66	3'UTR	Bol035710
625	BraSto-2	C09	36645116	36644864	255	1e-65	Intergenic	Bol043614	Bol043615
626	BraSto-2	C09	8027101	8026912	190	1e-62	5'UTR	Bol032115
627	BraSto-2	C09	4613505	4613749	250	2e-61	3'UTR	Bol036181
628	BraSto-2	C09	10188905	10188648	259	6e-61	Intergenic	Bol032527	Bol032528
629	BraSto-2	C09	25386471	25386720	251	6e-61	2000up	Bol012200
630	BraSto-2	C09	38117492	38117240	254	2e-58	Intergenic	Bol043862	Bol043863
631	BraSto-2	C09	22315448	22315191	260	1e-56	Intergenic	Bol038836	Bol038837
632	BraSto-2	C09	29188764	29189014	251	4e-56	Intergenic	Bol035724	Bol035725
633	BraSto-2	C09	28361758	28361998	242	2e-55	Intergenic	Bol035659	Bol035660
634	BraSto-2	C09	11414542	11414748	209	6e-55	Intergenic	Bol032636	Bol032637
635	BraSto-2	C09	4971314	4971510	197	1e-52	1000d	Bol019229
636	BraSto-2	C09	27986466	27986671	207	2e-51	2000d	Bol017246
637	BraSto-2	C09	11350285	11350042	246	2e-48	Intergenic	Bol032633	Bol032634
638	BraSto-2	C09	2923328	2923498	171	3e-44	1000up	Bol032360
639	BraSto-2	C09	36902099	36902348	252	5e-43	Intergenic	Bol043651	Bol043652
640	BraSto-2	C09	25752416	25752228	189	1e-40	1000up	Bol016950
641	BraSto-2	C09	18210530	18210773	244	5e-40	1000up	Bol029398
642	BraSto-2	C09	40066246	40066057	190	1e-31	1000d	Bol010102
643	BraSto-2	C09	1016296	1016113	193	4e-31	Intron	Bol006041
644	BraSto-2	C09	8003035	8002883	153	1e-28	Intergenic	Bol032114	Bol032115
645	BraSto-2	C09	18814951	18814808	144	1e-25	5'UTR	Bol029428
646	BraSto-2	C09	8580864	8580619	249	1e-19	Intergenic	Bol032150	Bol032151
647	BraSto-2	C09	9802637	9802512	126	1e-19	Intergenic	Bol018858	Bol018857
648	BraSto-2	C09	39040880	39041020	141	4e-19	1000d	Bol044017
649	BraSto-2	C09	31064554	31064622	70	1e-12	Intergenic	Bol014680	Bol014679
650	BraSto-2	C09	25393707	25393572	137	5e-12	Intron	Bol012199
651	BraSto-2	C09	32457219	32457150	70	3e-10	Intergenic	Bol019830	Bol019831
652	BraSto-2	C09	32785439	32785508	70	3e-10	Intron	Bol019869
653	BraSto-2	C09	26893186	26893254	69	1e-09	Intergenic	Bol016825	Bol016824
654	BraSto-2	C09	8026653	8026602	52	5e-09	1000up	Bol032115
655	BraSto-2	C09	30943567	30943618	52	5e-09	Intergenic	Bol014693	Bol014692
656	BraSto-2	C09	11572298	11572232	67	2e-08	Intergenic	Bol032645	Bol032647
657	BraSto-2	C09	32513312	32513251	62	2e-08	2000up	Bol019838
658	BraSto-2	C09	1017684	1017620	68	8e-08	Intron	Bol006041
659	BraSto-2	C09	9610317	9610248	70	8e-08	Intergenic	Bol018871	Bol018870
660	BraSto-2	C09	25213507	25213560	54	8e-08	Intergenic	Bol012215	Bol012214
661	BraSto-2	C09	34260522	34260591	70	8e-08	Intergenic	Bol030364	Bol030363
662	BraSto-2	C09	39342652	39342741	90	8e-08	1000d	Bol010003
663	BraSto-2	C03	4242950	4242691	260	5e-83	3'UTR	Bol034596
664	BraSto-2	C03	18899479	18899737	260	5e-83	3'UTR	Bol030681
665	BraSto-2	C03	57047373	57047119	256	5e-83	Intergenic	Bol035159	Bol035160
666	BraSto-2	C03	10896167	10895909	260	3e-78	2000d	Bol020432
667	BraSto-2	C03	37971009	37970754	257	5e-74	Intergenic	Bol035603	Bol035602
668	BraSto-2	C03	16844052	16843806	247	7e-73	Intergenic	Bol025723	Bol025724
669	BraSto-2	C03	12858052	12857805	250	3e-72	2000up	Bol029498
670	BraSto-2	C03	52569084	52569327	246	3e-72	Intergenic	Bol014343	Bol014342
671	BraSto-2	C03	15647298	15647083	216	5e-71	Intergenic	Bol025617	Bol025618
672	BraSto-2	C03	34157910	34157668	244	5e-71	Intergenic	Bol041311	Bol041312
673	BraSto-2	C03	36210622	36210364	260	5e-71	2000up	Bol041408
674	BraSto-2	C03	42381945	42382204	260	5e-71	Intergenic	Bol009207	Bol009208
675	BraSto-2	C03	57485157	57484908	252	5e-71	2000up	Bol035192
676	BraSto-2	C03	12929065	12928808	259	2e-70	5'UTR	Bol029505
677	BraSto-2	C03	53402034	53402273	241	3e-69	2000d	Bol017511
678	BraSto-2	C03	47380203	47380456	255	4e-68	Intergenic	Bol032713	Bol032712
679	BraSto-2	C03	26365259	26365009	255	7e-64	Intergenic	Bol042477	Bol042478
680	BraSto-2	C03	25445529	25445778	251	3e-63	2000up	Bol042415
681	BraSto-2	C03	8414770	8415023	260	6e-61	Intergenic	Bol004643	Bol004644
682	BraSto-2	C03	40062287	40062492	207	6e-61	2000d	Bol024932
683	BraSto-2	C03	7852227	7851991	238	1e-59	3'UTR	Bol028089
684	BraSto-2	C03	26184232	26184034	200	4e-59	Intergenic	Bol042463	Bol042464
685	BraSto-2	C03	47611660	47611419	243	2e-58	Intergenic	Bol032702	Bol032701
686	BraSto-2	C03	50069982	50069743	241	2e-57	Intergenic	Bol011930	Bol011931
687	BraSto-2	C03	9101318	9101120	200	1e-56	5'UTR	Bol039749
688	BraSto-2	C03	20885534	20885792	260	1e-56	Intergenic	Bol035493	Bol035494
689	BraSto-2	C03	29953660	29953462	199	4e-56	2000up	Bol015935
690	BraSto-2	C03	17137600	17137797	198	2e-55	Intergenic	Bol025762	Bol025763
691	BraSto-2	C03	23621004	23620800	205	6e-55	3'UTR	Bol026665
692	BraSto-2	C03	40036891	40036685	213	6e-55	Intergenic	Bol024931	Bol024932
693	BraSto-2	C03	43242047	43241794	256	2e-54	Intergenic	Bol005296	Bol005297
694	BraSto-2	C03	11900394	11900144	253	9e-48	Intergenic	Bol020564	Bol020563
695	BraSto-2	C03	19164484	19164236	252	9e-48	Intron	Bol030717
696	BraSto-2	C03	244700	244940	242	5e-46	3'UTR	Bol015304
697	BraSto-2	C03	2695868	2695628	242	5e-46	5'UTR	Bol034323
698	BraSto-2	C03	7391630	7391870	242	5e-46	3'UTR	Bol028024
699	BraSto-2	C03	5331833	5332021	189	2e-45	1000up	Bol025933
700	BraSto-2	C03	14671598	14671402	204	2e-45	Intergenic	Bol015047	Bol015048
701	BraSto-2	C03	2615106	2614898	210	8e-39	Intron	Bol034307
702	BraSto-2	C03	15898951	15899110	162	3e-32	Intergenic	Bol025645	Bol025646
703	BraSto-2	C03	4152364	4152185	181	1e-31	5'UTR	Bol034576
704	BraSto-2	C03	35366820	35366651	170	3e-29	2000up	Bol041364
705	BraSto-2	C03	9411005	9410865	151	3e-23	1000d	Bol005582
706	BraSto-2	C03	2003559	2003703	151	6e-21	5'UTR	Bol034198
707	BraSto-2	C03	284234	284384	163	2e-17	1000d	Bol015313
708	BraSto-2	C03	15898829	15898935	108	4e-16	Intergenic	Bol025645	Bol025646
709	BraSto-2	C03	4248221	4248290	70	1e-12	Intron	Bol034597
710	BraSto-2	C03	13072850	13072938	89	5e-12	Intergenic	Bol029524	Bol029525
711	BraSto-2	C03	27463997	27464089	93	5e-12	1000up	Bol042583
712	BraSto-2	C03	47611398	47611326	73	5e-12	Intergenic	Bol032702	Bol032701
713	BraSto-2	C03	47611748	47611676	73	5e-12	Intergenic	Bol032702	Bol032701
714	BraSto-2	C03	23249589	23249499	92	2e-11	1000d	Bol026692
715	BraSto-2	C03	13575493	13575587	95	9e-11	3'UTR	Bol029578
716	BraSto-2	C03	21510432	21510371	62	9e-11	Intergenic	Bol035573	Bol035574
717	BraSto-2	C03	211514	211579	66	3e-10	Intergenic	Bol015297	Bol015298
718	BraSto-2	C03	1902495	1902426	70	3e-10	1000up	Bol008755
719	BraSto-2	C03	16129000	16129085	86	3e-10	Intergenic	Bol025673	Bol025674
720	BraSto-2	C03	33143540	33143609	70	3e-10	Intergenic	Bol041274	Bol041275
721	BraSto-2	C03	20933743	20933806	64	5e-09	Intergenic	Bol035496	Bol035497
722	BraSto-2	C03	24877571	24877484	88	5e-09	Intergenic	Bol026551	Bol026550
723	BraSto-2	C03	24997087	24997154	68	5e-09	Intergenic	Bol026541	Bol042391
724	BraSto-2	C03	25978552	25978619	68	5e-09	Intergenic	Bol042450	Bol042451
725	BraSto-2	C03	12081182	12081248	67	2e-08	5'UTR	Bol020545
726	BraSto-2	C03	15647268	15647298	31	2e-08	Intergenic	Bol025617	Bol025618
727	BraSto-2	C03	50401350	50401316	35	2e-08	Intron	Bol011951
728	BraSto-2	C03	56061516	56061585	71	2e-08	Intergenic	Bol035073	Bol035074
729	BraSto-2	C03	3432215	3432146	70	8e-08	Intergenic	Bol034446	Bol034447
730	BraSto-2	C03	10511519	10511588	70	8e-08	1000up	Bol020389
731	BraSto-2	C03	21167903	21167972	70	8e-08	Intergenic	Bol035531	Bol035532
732	BraSto-2	C03	23120677	23120608	70	8e-08	Intergenic	Bol022877	Bol022876
733	BraSto-2	C03	36252110	36252041	70	8e-08	Intergenic	Bol041414	Bol041415
734	BraSto-2	C03	57087777	57087830	54	8e-08	Intergenic	Bol035161	Bol035162
735	BraSto-2	C03	4152185	4152213	29	3e-07	5'UTR	Bol034576
736	BraSto-2	C03	15899110	15899082	29	3e-07	Intergenic	Bol025645	Bol025646
737	BraSto-2	C03	18879953	18879889	65	3e-07	2000up	Bol030679
738	BraSto-2	C03	22063922	22063834	89	3e-07	Intron	Bol022993
739	BraSto-2	C03	44893496	44893432	65	3e-07	1000d	Bol008563
740	BraSto-2	C03	49850661	49850693	33	3e-07	1000up	Bol011913
741	BraSto-2	C06	28850809	28851067	260	1e-80	Intergenic	Bol008512	Bol008513
742	BraSto-2	C06	39627220	39626963	259	5e-80	1000up	Bol037050
743	BraSto-2	C06	21660831	21660573	260	8e-76	1000up	Bol043294
744	BraSto-2	C06	22773243	22773494	252	8e-76	Intergenic	Bol004373	Bol004374
745	BraSto-2	C06	42685609	42685856	251	7e-73	Intron	Bol042066
746	BraSto-2	C06	43398830	43398582	251	7e-73	2000d	Bol042149
747	BraSto-2	C06	34125403	34125142	262	3e-72	5'UTR	Bol043027
748	BraSto-2	C06	29246520	29246260	261	1e-71	3'UTR	Bol007890
749	BraSto-2	C06	38576564	38576315	250	7e-70	1000d	Bol037198
750	BraSto-2	C06	9817222	9817425	204	1e-68	1000d	Bol041539
751	BraSto-2	C06	21360011	21359760	252	1e-68	3'UTR	Bol043278
752	BraSto-2	C06	31144964	31145215	252	3e-66	Intergenic	Bol042719	Bol042720
753	BraSto-2	C06	37669381	37669629	251	1e-65	2000up	Bol016962
754	BraSto-2	C06	45131055	45130849	207	1e-65	Intron	Bol033585
755	BraSto-2	C06	45060413	45060165	250	4e-65	Intergenic	Bol033572	Bol033573
756	BraSto-2	C06	1936519	1936768	252	2e-64	Intergenic	Bol012398	Bol012399
757	BraSto-2	C06	47736552	47736301	252	7e-64	2000up	Bol018606
758	BraSto-2	C06	373296	373517	223	3e-63	2000d	Bol027126
759	BraSto-2	C06	34318013	34318266	256	4e-59	3'UTR	Bol043043
760	BraSto-2	C06	16995580	16995831	260	6e-58	2000up	Bol041837
761	BraSto-2	C06	40487881	40488128	249	2e-57	2000up	Bol037006
762	BraSto-2	C06	41948111	41947900	214	4e-56	Intergenic	Bol024311	Bol024310
763	BraSto-2	C06	41738217	41738421	206	2e-55	2000d	Bol024343
764	BraSto-2	C06	31206741	31206991	261	6e-55	Intergenic	Bol042725	Bol042726
765	BraSto-2	C06	22868691	22868442	251	9e-54	1000d	Bol004383
766	BraSto-2	C06	47106133	47105874	261	1e-52	5'UTR	Bol018706
767	BraSto-2	C06	23741698	23741453	251	6e-52	Intergenic	Bol012316	Bol012317
768	BraSto-2	C06	44261685	44261935	260	1e-49	2000d	Bol042304
769	BraSto-2	C06	44317260	44317048	216	1e-49	3'UTR	Bol042311
770	BraSto-2	C06	21204420	21204667	256	2e-48	1000d	Bol043264
771	BraSto-2	C06	38351797	38351559	246	2e-48	Intergenic	Bol037236	Bol037235
772	BraSto-2	C06	47663902	47664084	186	1e-46	2000up	Bol018616
773	BraSto-2	C06	45765422	45765677	261	8e-45	2000d	Bol033675
774	BraSto-2	C06	31259565	31259437	129	5e-43	Intergenic	Bol042728	Bol042729
775	BraSto-2	C06	33815974	33816127	154	2e-36	2000up	Bol042991
776	BraSto-2	C06	24738075	24738286	225	3e-32	3'UTR	Bol004487
777	BraSto-2	C06	27952114	27952302	189	4e-31	Intergenic	Bol006338	Bol006339
778	BraSto-2	C06	6575055	6574948	108	2e-30	2000d	Bol028183
779	BraSto-2	C06	32096202	32096386	189	7e-30	5'UTR	Bol042794
780	BraSto-2	C06	28449921	28450071	151	2e-27	Intergenic	Bol008478	Bol008479
781	BraSto-2	C06	23107955	23107822	134	7e-27	2000d	Bol012260
782	BraSto-2	C06	6576711	6576631	81	3e-26	Intergenic	Bol028183	Bol028184
783	BraSto-2	C06	31259171	31259068	105	3e-26	Intergenic	Bol042728	Bol042729
784	BraSto-2	C06	39413153	39413260	109	3e-26	5'UTR	Bol037073
785	BraSto-2	C06	17243357	17243208	150	4e-22	1000d	Bol041858
786	BraSto-2	C06	48009399	48009269	131	6e-18	1000up	Bol018573
787	BraSto-2	C06	47984314	47984203	115	9e-17	Intergenic	Bol018574	Bol018573
788	BraSto-2	C06	11934440	11934353	88	4e-16	1000up	Bol041430
789	BraSto-2	C06	1480648	1480701	54	6e-15	2000up	Bol027224
790	BraSto-2	C06	22633937	22634006	70	1e-12	Intergenic	Bol004366	Bol004367
791	BraSto-2	C06	28670941	28671010	70	1e-12	Intergenic	Bol008502	Bol008503
792	BraSto-2	C06	40659670	40659743	74	1e-12	5'UTR	Bol036985
793	BraSto-2	C06	17466236	17466330	95	9e-11	Intergenic	Bol041873	Bol041874
794	BraSto-2	C06	7797067	7797136	70	3e-10	5'UTR	Bol022730
795	BraSto-2	C06	23345632	23345701	70	3e-10	1000d	Bol012282
796	BraSto-2	C06	36195427	36195358	70	3e-10	2000d	Bol022430
797	BraSto-2	C06	42108423	42108492	70	3e-10	Intergenic	Bol024291	Bol024290
798	BraSto-2	C06	43434336	43434405	70	3e-10	5'UTR	Bol042159
799	BraSto-2	C06	44994440	44994371	70	3e-10	2000d	Bol033568
800	BraSto-2	C06	47990290	47990217	74	3e-10	Intergenic	Bol018574	Bol018573
801	BraSto-2	C06	38488721	38488653	69	1e-09	Intergenic	Bol037214	Bol037213
802	BraSto-2	C06	39413102	39413142	41	1e-09	1000up	Bol037073
803	BraSto-2	C06	17043010	17043101	92	5e-09	2000d	Bol041847
804	BraSto-2	C06	26947040	26946985	56	5e-09	Intergenic	Bol006392	Bol006391
805	BraSto-2	C06	41856041	41855954	88	5e-09	Intron	Bol024331
806	BraSto-2	C06	8524790	8524856	67	2e-08	Intergenic	Bol022687	Bol041598
807	BraSto-2	C06	16870672	16870714	43	2e-08	Intergenic	Bol041831	Bol041832
808	BraSto-2	C06	25261439	25261373	67	2e-08	Intron	Bol017158
809	BraSto-2	C06	2278137	2278285	150	8e-08	2000d	Bol012409
810	BraSto-2	C06	4598339	4598290	50	8e-08	Intergenic	Bol015956	Bol015955
811	BraSto-2	C06	11934520	11934455	66	8e-08	1000up	Bol041430
812	BraSto-2	C06	18965321	18965252	70	8e-08	Intergenic	Bol043169	Bol043170
813	BraSto-2	C06	24388550	24388619	70	8e-08	Intergenic	Bol005615	Bol005616
814	BraSto-2	C06	46141211	46141142	70	8e-08	2000up	Bol033742
815	BraSto-2	C06	3373244	3373308	65	3e-07	Intergenic	Bol013936	Bol013935
816	BraSto-2	C06	13918286	13918350	65	3e-07	1000up	Bol031837
817	BraSto-2	C06	45130818	45130846	29	3e-07	Intron	Bol033585
818	BraSto-3	C07	35767280	35767043	240	3e-81	Intergenic	Bol017326	Bol017325
819	BraSto-3	C07	26193543	26193465	79	2e-08	Intergenic	Bol016742	Bol016741
820	BraSto-3	C07	26193702	26193657	46	8e-08	Intergenic	Bol016742	Bol016741
821	BraSto-3	C09	19139014	19139236	224	8e-14	Intergenic	Bol030239	Bol030240
822	BraSto-3	C03	42706495	42706568	74	8e-08	Intergenic	Bol009229	Bol009230
823	BraSto-4	C08	12288622	12289178	558	0	Intron	Bol006844
824	BraSto-4	C08	20055570	20055011	560	0	2000up	Bol029320
825	BraSto-4	C08	1303240	1303797	559	0	2000up	Bol023411
826	BraSto-4	C08	30245678	30246226	549	0	2000d	Bol044396
827	BraSto-4	C08	1053234	1053789	559	0	Intergenic	Bol023440	Bol023439
828	BraSto-4	C08	12973273	12972727	550	0	5'UTR	Bol028305
829	BraSto-4	C08	14672567	14672043	530	0	Intergenic	Bol010216	Bol010215
830	BraSto-4	C08	22432800	22432249	553	0	1000up	Bol008723
831	BraSto-4	C08	29185240	29184692	550	0	2000d	Bol044330
832	BraSto-4	C08	14411892	14412443	553	0	2000d	Bol028220
833	BraSto-4	C08	34134236	34133695	547	0	Intron	Bol044673
834	BraSto-4	C08	26299567	26300121	559	0	Intergenic	Bol037259	Bol037258
835	BraSto-4	C08	7303813	7304343	553	0	Intergenic	Bol033413	Bol033412
836	BraSto-4	C08	10687988	10687516	473	0	2000up	Bol027031
837	BraSto-4	C08	23633606	23634154	551	0	2000d	Bol007450
838	BraSto-4	C08	29862072	29862612	549	0	Intergenic	Bol044366	Bol044367
839	BraSto-4	C08	22841110	22841596	498	6e-177	Intergenic	Bol008690	Bol008689
840	BraSto-4	C08	28202150	28202700	553	6e-171	Intergenic	Bol025091	Bol025092
841	BraSto-4	C08	10444255	10443835	421	9e-170	1000up	Bol027014
842	BraSto-4	C08	10145587	10146139	563	4e-169	Intergenic	Bol014195	Bol014196
843	BraSto-4	C08	6183825	6183402	425	9e-167	1000d	Bol033447
844	BraSto-4	C08	17760261	17759756	516	3e-166	2000d	Bol022077
845	BraSto-4	C08	28545295	28544767	550	5e-165	Intergenic	Bol025130	Bol025131
846	BraSto-4	C08	28743867	28743316	555	1e-162	Intergenic	Bol025163	Bol025164
847	BraSto-4	C08	14988182	14988725	555	3e-157	Intergenic	Bol010209	Bol010208
848	BraSto-4	C08	20255099	20255545	461	1e-156	Intergenic	Bol013281	Bol013280
849	BraSto-4	C08	22400025	22400534	529	1e-156	2000d	Bol008725
850	BraSto-4	C08	34229514	34230034	529	5e-156	Intergenic	Bol044677	Bol044678
851	BraSto-4	C08	19882999	19882438	565	2e-155	5'UTR	Bol029293
852	BraSto-4	C08	24795797	24795265	546	2e-152	Intergenic	Bol037341	Bol037340
853	BraSto-4	C08	31484961	31485362	407	2e-143	Intergenic	Bol044477	Bol044478
854	BraSto-4	C08	35174101	35174453	353	1e-134	Intergenic	Bol044736	Bol044737
855	BraSto-4	C08	12540239	12540760	544	6e-134	1000up	Bol006858
856	BraSto-4	C08	16244976	16244587	390	6e-134	Intergenic	Bol021109	Bol021108
857	BraSto-4	C08	33457140	33457696	564	2e-130	Intergenic	Bol044622	Bol044623
858	BraSto-4	C08	28206989	28207346	363	3e-126	Intergenic	Bol025091	Bol025092
859	BraSto-4	C08	20055573	20055938	368	8e-121	2000up	Bol029320
860	BraSto-4	C08	6761771	6762105	336	3e-117	Intergenic	Bol033429	Bol033428
861	BraSto-4	C08	40022647	40022341	311	2e-106	Intergenic	Bol006542	Bol006541
862	BraSto-4	C08	40751081	40751415	338	2e-106	5'UTR	Bol018376
863	BraSto-4	C08	29410017	29409465	561	6e-103	Intergenic	Bol044346	Bol044347
864	BraSto-4	C08	11139152	11138850	304	6e-97	Intergenic	Bol027049	Bol027050
865	BraSto-4	C08	21051800	21051350	463	2e-96	2000d	Bol013172
866	BraSto-4	C08	27427394	27427930	544	1e-94	1000d	Bol025000
867	BraSto-4	C08	9987902	9987528	376	5e-88	Intergenic	Bol014190	Bol014191
868	BraSto-4	C08	32256107	32256473	389	7e-81	Intergenic	Bol044533	Bol044534
869	BraSto-4	C08	30101934	30101723	213	4e-76	Intergenic	Bol044382	Bol044383
870	BraSto-4	C08	21377001	21376457	562	3e-74	Intergenic	Bol006983	Bol006984
871	BraSto-4	C08	6762667	6762865	199	2e-72	Intergenic	Bol033429	Bol033428
872	BraSto-4	C08	40750901	40751081	181	6e-63	1000up	Bol018376
873	BraSto-4	C08	11139425	11139197	230	2e-62	Intergenic	Bol027049	Bol027050
874	BraSto-4	C08	30659514	30659824	321	9e-62	Intergenic	Bol044429	Bol044430
875	BraSto-4	C08	20019065	20018808	260	4e-61	Intergenic	Bol029315	Bol029316
876	BraSto-4	C08	28202883	28203084	202	6e-60	Intergenic	Bol025091	Bol025092
877	BraSto-4	C08	22701134	22700685	464	2e-56	2000up	Bol008699
878	BraSto-4	C08	29443172	29443421	252	2e-56	5'UTR	Bol044348
879	BraSto-4	C08	12586959	12587293	346	3e-55	Intergenic	Bol006860	Bol006861
880	BraSto-4	C08	1157398	1156983	421	5e-54	Intergenic	Bol023436	Bol023435
881	BraSto-4	C08	38037668	38037903	238	2e-53	Intergenic	Bol031460	Bol031459
882	BraSto-4	C08	38397560	38397753	194	5e-48	3'UTR	Bol031422
883	BraSto-4	C08	9509672	9509994	338	1e-45	1000d	Bol014185
884	BraSto-4	C08	26302347	26302709	389	5e-45	Intergenic	Bol037259	Bol037258
885	BraSto-4	C08	20039855	20039728	130	7e-44	Intergenic	Bol029316	Bol029317
886	BraSto-4	C08	32244017	32243860	159	7e-44	2000d	Bol044532
887	BraSto-4	C08	8933509	8933160	358	3e-43	Intergenic	Bol021906	Bol021907
888	BraSto-4	C08	12876018	12875719	309	3e-43	2000d	Bol028310
889	BraSto-4	C08	9509492	9509614	123	2e-41	1000d	Bol014185
890	BraSto-4	C08	15596815	15597099	289	7e-41	Intergenic	Bol021161	Bol021160
891	BraSto-4	C08	33957272	33957613	352	3e-37	1000d	Bol044659
892	BraSto-4	C08	12876177	12876014	165	2e-35	2000d	Bol028310
893	BraSto-4	C08	11698068	11697769	304	7e-35	Intergenic	Bol027079	Bol027080
894	BraSto-4	C08	12540760	12540936	183	7e-35	5'UTR	Bol006858
895	BraSto-4	C08	13982706	13982451	262	7e-35	Intergenic	Bol028253	Bol028252
896	BraSto-4	C08	23094169	23094360	194	1e-33	1000d	Bol007411
897	BraSto-4	C08	33695689	33695408	285	1e-33	Intergenic	Bol044638	Bol044639
898	BraSto-4	C08	33699505	33699224	285	1e-33	3'UTR	Bol044639
899	BraSto-4	C08	33704557	33704194	370	1e-33	3'UTR	Bol044640
900	BraSto-4	C08	22125960	22126234	282	4e-33	Intergenic	Bol023590	Bol023589
901	BraSto-4	C08	33196457	33196586	130	1e-26	Intergenic	Bol044594	Bol044595
902	BraSto-4	C08	27475742	27475921	181	6e-26	1000up	Bol025004
903	BraSto-4	C08	16196754	16196884	132	2e-25	Intergenic	Bol021110	Bol021109
904	BraSto-4	C08	30659934	30660012	79	9e-25	Intergenic	Bol044429	Bol044430
905	BraSto-4	C08	9172434	9172611	182	1e-23	Intergenic	Bol021919	Bol014172
906	BraSto-4	C08	16196646	16196761	123	1e-23	Intergenic	Bol021110	Bol021109
907	BraSto-4	C08	20519595	20519472	124	6e-23	Intron	Bol013258
908	BraSto-4	C08	20054844	20055003	176	2e-22	Intergenic	Bol029319	Bol029320
909	BraSto-4	C08	26302581	26302776	215	9e-22	Intergenic	Bol037259	Bol037258
910	BraSto-4	C08	32492376	32492263	114	9e-22	1000up	Bol044543
911	BraSto-4	C08	4744099	4743987	113	3e-21	2000up	Bol033508
912	BraSto-4	C08	8953733	8953894	162	5e-20	Intergenic	Bol021907	Bol021908
913	BraSto-4	C08	10143675	10143737	63	5e-20	Intergenic	Bol014195	Bol014196
914	BraSto-4	C08	33838975	33838868	109	8e-19	Intergenic	Bol044651	Bol044652
915	BraSto-4	C08	16245063	16244973	92	3e-18	Intergenic	Bol021109	Bol021108
916	BraSto-4	C08	20255044	20255102	59	1e-17	Intergenic	Bol013281	Bol013280
917	BraSto-4	C08	40022347	40022273	75	1e-17	Intergenic	Bol006542	Bol006541
918	BraSto-4	C08	13894430	13894361	70	5e-17	Intergenic	Bol028257	Bol028256
919	BraSto-4	C08	33704090	33704021	70	5e-17	3'UTR	Bol044640
920	BraSto-4	C08	12744955	12745128	175	2e-16	Intron	Bol028316
921	BraSto-4	C08	22841585	22841640	56	8e-16	Intergenic	Bol008690	Bol008689
922	BraSto-4	C08	32825236	32825348	113	5e-14	Intergenic	Bol044566	Bol044567
923	BraSto-4	C08	8817231	8817129	103	8e-13	Intergenic	Bol021899	Bol021900
924	BraSto-4	C08	13982346	13982272	75	8e-13	Intergenic	Bol028253	Bol028252
925	BraSto-4	C08	13994729	13994623	107	8e-13	Intergenic	Bol028253	Bol028252
926	BraSto-4	C08	27476195	27476265	71	8e-13	5'UTR	Bol025004
927	BraSto-4	C08	33833575	33833455	121	1e-11	Intergenic	Bol044651	Bol044652
928	BraSto-4	C08	35454650	35454602	49	1e-11	Intergenic	Bol044757	Bol044758
929	BraSto-4	C08	8954998	8955053	56	5e-11	Intergenic	Bol021907	Bol021908
930	BraSto-4	C08	10458942	10459042	103	5e-11	Intergenic	Bol027014	Bol027015
931	BraSto-4	C08	31102915	31102837	80	5e-11	Intergenic	Bol044450	Bol044451
932	BraSto-4	C08	8816997	8816908	91	2e-10	Intergenic	Bol021899	Bol021900
933	BraSto-4	C08	23151143	23151097	47	2e-10	Intergenic	Bol007413	Bol007414
934	BraSto-4	C08	38031600	38031534	67	2e-10	Intron	Bol031461
935	BraSto-4	C08	38037366	38037420	55	2e-10	Intergenic	Bol031460	Bol031459
936	BraSto-4	C08	13894888	13894735	157	8e-10	2000up	Bol028256
937	BraSto-4	C08	23151532	23151432	102	8e-10	Intergenic	Bol007413	Bol007414
938	BraSto-4	C08	29755964	29755897	69	3e-09	Intron	Bol044365
939	BraSto-4	C08	10835375	10835288	88	1e-08	Intergenic	Bol027038	Bol027039
940	BraSto-4	C08	12587323	12587374	52	1e-08	Intergenic	Bol006860	Bol006861
941	BraSto-4	C08	20519446	20519358	91	1e-08	Intron	Bol013258
942	BraSto-4	C08	22126253	22126312	60	1e-08	Intergenic	Bol023590	Bol023589
943	BraSto-4	C08	24503654	24503713	60	1e-08	Intergenic	Bol037370	Bol037369
944	BraSto-4	C08	33692318	33692279	40	1e-08	Intergenic	Bol044638	Bol044639
945	BraSto-4	C08	2621118	2621152	35	5e-08	2000up	Bol011576
946	BraSto-4	C08	9987274	9987201	75	5e-08	Intergenic	Bol014190	Bol014191
947	BraSto-4	C08	14466827	14466865	39	5e-08	Intron	Bol028213
948	BraSto-4	C08	23151615	23151569	47	5e-08	Intergenic	Bol007413	Bol007414
949	BraSto-4	C08	38038092	38038154	63	5e-08	Intergenic	Bol031460	Bol031459
950	BraSto-4	C08	39673198	39673164	35	5e-08	2000d	Bol006605
951	BraSto-4	C08	15598000	15598053	54	2e-07	Intergenic	Bol021161	Bol021160
952	BraSto-4	C08	17760534	17760501	34	2e-07	Intergenic	Bol022077	Bol022076
953	BraSto-4	C08	18430749	18430720	30	2e-07	Intergenic	Bol029098	Bol029099
954	BraSto-4	C08	29443596	29443633	38	2e-07	5'UTR	Bol044348
955	BraSto-4	C08	29744217	29744250	34	2e-07	Intergenic	Bol044364	Bol044365
956	BraSto-4	C08	35804850	35804821	30	2e-07	1000d	Bol044793
957	BraSto-4	C08	2337020	2337048	29	7e-07	Intergenic	Bol011541	Bol011542
958	BraSto-4	C08	2337070	2337102	33	7e-07	Intergenic	Bol011541	Bol011542
959	BraSto-4	C08	2621069	2621097	29	7e-07	2000up	Bol011576
960	BraSto-4	C08	7055848	7055880	33	7e-07	2000up	Bol033419
961	BraSto-4	C08	8522509	8522537	29	7e-07	Intergenic	Bol021892	Bol021893
962	BraSto-4	C08	10860584	10860505	81	7e-07	Intergenic	Bol027038	Bol027039
963	BraSto-4	C08	12409633	12409661	29	7e-07	Intergenic	Bol006848	Bol006849
964	BraSto-4	C08	14466940	14466968	29	7e-07	Intron	Bol028213
965	BraSto-4	C08	18430796	18430768	29	7e-07	Intergenic	Bol029098	Bol029099
966	BraSto-4	C08	20962270	20962298	29	7e-07	1000up	Bol013186
967	BraSto-4	C08	28035091	28035063	29	7e-07	3'UTR	Bol025073
968	BraSto-4	C08	29662095	29662019	77	7e-07	3'UTR	Bol044360
969	BraSto-4	C08	32825503	32825563	61	7e-07	Intergenic	Bol044566	Bol044567
970	BraSto-4	C08	33695284	33695232	53	7e-07	Intergenic	Bol044638	Bol044639
971	BraSto-4	C08	35174514	35174546	33	7e-07	Intergenic	Bol044736	Bol044737
972	BraSto-4	C08	36747907	36747875	33	7e-07	1000d	Bol009747
973	BraSto-4	C08	36891459	36891431	29	7e-07	Intergenic	Bol009772	Bol009773
974	BraSto-4	C08	37407313	37407341	29	7e-07	Intergenic	Bol009869	Bol009870
975	BraSto-4	C08	37980823	37980795	29	7e-07	2000up	Bol031468
976	BraSto-4	C07	37491174	37490626	549	0	3'UTR	Bol044942
977	BraSto-4	C07	3998299	3997740	562	0	2000d	Bol026309
978	BraSto-4	C07	7017992	7017439	557	0	Intergenic	Bol032815	Bol023885
979	BraSto-4	C07	21925469	21924913	557	0	Intergenic	Bol039170	Bol039171
980	BraSto-4	C07	29480392	29480947	557	0	Intergenic	Bol008643	Bol008642
981	BraSto-4	C07	15756498	15757015	518	0	2000d	Bol005396
982	BraSto-4	C07	8473807	8473253	559	0	Intergenic	Bol024044	Bol024045
983	BraSto-4	C07	25869194	25869724	531	0	Intergenic	Bol016760	Bol016759
984	BraSto-4	C07	9101173	9101726	554	0	Intergenic	Bol012541	Bol012542
985	BraSto-4	C07	249026	248478	549	0	1000up	Bol038539
986	BraSto-4	C07	10458500	10459036	558	0	1000d	Bol026715
987	BraSto-4	C07	15588133	15587596	544	0	3'UTR	Bol005406
988	BraSto-4	C07	28229957	28230534	578	0	5'UTR	Bol023868
989	BraSto-4	C07	33132995	33133535	551	0	1000d	Bol039977
990	BraSto-4	C07	10082523	10083059	559	0	Intergenic	Bol006000	Bol005999
991	BraSto-4	C07	10283635	10283060	576	0	Intergenic	Bol026702	Bol026703
992	BraSto-4	C07	16882626	16883152	527	0	Intergenic	Bol010805	Bol010804
993	BraSto-4	C07	1368738	1368201	559	0	Intergenic	Bol027589	Bol027590
994	BraSto-4	C07	34293780	34293243	559	0	Intron	Bol040085
995	BraSto-4	C07	21266708	21267252	560	0	1000d	Bol039104
996	BraSto-4	C07	20260319	20260856	562	6e-177	2000up	Bol039035
997	BraSto-4	C07	31267956	31268393	439	1e-165	2000d	Bol021553
998	BraSto-4	C07	6007728	6008256	532	1e-159	5'UTR	Bol032894
999	BraSto-4	C07	27856056	27856582	549	1e-159	Intergenic	Bol023842	Bol023843
1000	BraSto-4	C07	6212580	6212024	575	3e-154	Intergenic	Bol032870	Bol032869
1001	BraSto-4	C07	31268398	31268725	328	4e-147	2000up	Bol021554
1002	BraSto-4	C07	3625527	3624962	577	1e-144	2000up	Bol026254
1003	BraSto-4	C07	4108306	4108831	544	6e-143	1000d	Bol026334
1004	BraSto-4	C07	12421810	12422286	480	6e-143	Intergenic	Bol019491	Bol019492
1005	BraSto-4	C07	3756061	3756616	558	9e-133	2000d	Bol026273
1006	BraSto-4	C07	25758598	25758192	412	4e-132	Intergenic	Bol016768	Bol016767
1007	BraSto-4	C07	7852640	7852259	390	5e-128	3'UTR	Bol023980
1008	BraSto-4	C07	36140912	36141255	344	1e-125	Intergenic	Bol044969	Bol044968
1009	BraSto-4	C07	23768633	23768086	563	2e-112	Intergenic	Bol031628	Bol031629
1010	BraSto-4	C07	24661857	24661556	302	4e-110	Intergenic	Bol010118	Bol010119
1011	BraSto-4	C07	26881946	26881493	466	4e-110	Intergenic	Bol007598	Bol023733
1012	BraSto-4	C07	12756415	12755869	553	7e-109	3'UTR	Bol019519
1013	BraSto-4	C07	18604989	18604434	564	2e-106	2000up	Bol013355
1014	BraSto-4	C07	37040376	37040107	270	4e-98	Intergenic	Bol044952	Bol044951
1015	BraSto-4	C07	13278690	13278915	226	9e-96	Intergenic	Bol015590	Bol015591
1016	BraSto-4	C07	16265939	16266194	262	9e-96	Intergenic	Bol010869	Bol010868
1017	BraSto-4	C07	4338697	4338152	560	1e-94	Intergenic	Bol016138	Bol016139
1018	BraSto-4	C07	8911824	8912316	507	9e-93	2000d	Bol012525
1019	BraSto-4	C07	5148174	5148573	405	8e-90	5'UTR	Bol032967
1020	BraSto-4	C07	36140674	36140877	204	2e-87	Intergenic	Bol044969	Bol044968
1021	BraSto-4	C07	21529860	21530319	477	8e-87	Intergenic	Bol039129	Bol039130
1022	BraSto-4	C07	21532213	21532712	520	1e-82	Intergenic	Bol039129	Bol039130
1023	BraSto-4	C07	7830016	7830556	561	5e-82	3'UTR	Bol023977
1024	BraSto-4	C07	37039215	37039010	207	1e-79	Intergenic	Bol044952	Bol044951
1025	BraSto-4	C07	4525025	4524720	309	5e-79	2000d	Bol016167
1026	BraSto-4	C07	17235996	17236556	568	4e-76	2000d	Bol019383
1027	BraSto-4	C07	21536871	21537287	431	2e-75	Intergenic	Bol039129	Bol039130
1028	BraSto-4	C07	10880132	10880633	519	3e-71	3'UTR	Bol026743
1029	BraSto-4	C07	21534560	21535059	520	1e-70	Intergenic	Bol039129	Bol039130
1030	BraSto-4	C07	39522969	39523208	241	6e-69	Intergenic	Bol044892	Bol044891
1031	BraSto-4	C07	13541621	13542149	550	3e-68	Intergenic	Bol015609	Bol015610
1032	BraSto-4	C07	13279098	13279265	171	6e-60	Intergenic	Bol015590	Bol015591
1033	BraSto-4	C07	29920684	29920330	365	6e-60	2000up	Bol008607
1034	BraSto-4	C07	2296419	2296001	426	9e-59	1000d	Bol027729
1035	BraSto-4	C07	18346846	18347163	331	1e-57	Intergenic	Bol013381	Bol013380
1036	BraSto-4	C07	39232675	39232358	319	2e-56	Intergenic	Bol044902	Bol044901
1037	BraSto-4	C07	7852228	7852064	166	3e-55	3'UTR	Bol023980
1038	BraSto-4	C07	37547628	37547977	354	5e-51	Intergenic	Bol044942	Bol044941
1039	BraSto-4	C07	3356009	3355678	354	3e-49	5'UTR	Bol026204
1040	BraSto-4	C07	10714809	10715126	331	5e-48	2000d	Bol026736
1041	BraSto-4	C07	18583371	18583185	196	1e-45	2000d	Bol013359
1042	BraSto-4	C07	40215572	40215820	250	1e-45	Intergenic	Bol044875	Bol044874
1043	BraSto-4	C07	35195286	35195568	286	7e-44	2000d	Bol017367
1044	BraSto-4	C07	27644360	27644076	291	1e-42	2000d	Bol023814
1045	BraSto-4	C07	39775042	39774845	204	5e-42	Intergenic	Bol044889	Bol044888
1046	BraSto-4	C07	5201160	5200862	300	4e-39	1000d	Bol032957
1047	BraSto-4	C07	9959575	9959830	260	7e-38	Intergenic	Bol006006	Bol006005
1048	BraSto-4	C07	18793903	18793677	230	1e-36	3'UTR	Bol013339
1049	BraSto-4	C07	40216454	40216709	263	1e-36	2000up	Bol044874
1050	BraSto-4	C07	18748423	18748187	240	2e-35	1000d	Bol013343
1051	BraSto-4	C07	27728482	27727944	554	3e-34	Intron	Bol023826
1052	BraSto-4	C07	7788506	7788622	117	4e-33	2000d	Bol023971
1053	BraSto-4	C07	8913025	8912834	192	4e-33	5'UTR	Bol012526
1054	BraSto-4	C07	20003721	20003961	248	2e-32	1000d	Bol039013
1055	BraSto-4	C07	18583145	18583016	130	2e-31	2000d	Bol013359
1056	BraSto-4	C07	28978126	28978245	121	2e-28	2000up	Bol007045
1057	BraSto-4	C07	26404925	26404699	229	4e-24	Intergenic	Bol016731	Bol016730
1058	BraSto-4	C07	7788968	7789035	69	1e-23	2000up	Bol023972
1059	BraSto-4	C07	32741233	32741113	121	1e-23	Intergenic	Bol039942	Bol039943
1060	BraSto-4	C07	25758197	25758124	74	9e-22	Intergenic	Bol016768	Bol016767
1061	BraSto-4	C07	28529663	28529794	132	1e-20	Intergenic	Bol007086	Bol007085
1062	BraSto-4	C07	3564610	3564721	112	8e-16	3'UTR	Bol026246
1063	BraSto-4	C07	1982660	1982584	78	1e-14	2000up	Bol027685
1064	BraSto-4	C07	37551700	37551765	66	1e-14	Intergenic	Bol044942	Bol044941
1065	BraSto-4	C07	3564718	3564913	205	2e-13	3'UTR	Bol026246
1066	BraSto-4	C07	12500729	12500562	168	2e-13	Intergenic	Bol019498	Bol019499
1067	BraSto-4	C07	17072914	17073046	138	2e-13	Intergenic	Bol019372	Bol019373
1068	BraSto-4	C07	31436565	31436700	136	2e-13	2000up	Bol039819
1069	BraSto-4	C07	33678331	33678430	103	2e-13	Intergenic	Bol040040	Bol040041
1070	BraSto-4	C07	5200730	5200656	75	8e-13	1000d	Bol032957
1071	BraSto-4	C07	28979107	28979208	103	8e-13	1000up	Bol007045
1072	BraSto-4	C07	20004025	20004101	77	3e-12	1000d	Bol039013
1073	BraSto-4	C07	3355533	3355473	61	1e-11	1000up	Bol026204
1074	BraSto-4	C07	3564969	3565039	71	2e-10	1000d	Bol026246
1075	BraSto-4	C07	12674982	12675020	39	2e-10	Intron	Bol019511
1076	BraSto-4	C07	29902950	29902842	111	2e-10	Intergenic	Bol008610	Bol008609
1077	BraSto-4	C07	3701709	3701620	90	8e-10	1000d	Bol026266
1078	BraSto-4	C07	29146334	29146177	163	8e-10	Intergenic	Bol007038	Bol008662
1079	BraSto-4	C07	12674607	12674710	105	3e-09	Intron	Bol019511
1080	BraSto-4	C07	30793715	30793795	81	3e-09	2000up	Bol021510
1081	BraSto-4	C07	34882865	34882937	73	3e-09	Intergenic	Bol017397	Bol017396
1082	BraSto-4	C07	40638106	40638138	33	3e-09	Intergenic	Bol044860	Bol044859
1083	BraSto-4	C07	6095163	6095213	52	1e-08	Intergenic	Bol032883	Bol032882
1084	BraSto-4	C07	32741899	32741860	40	1e-08	Intergenic	Bol039942	Bol039943
1085	BraSto-4	C07	1982529	1982467	63	5e-08	2000d	Bol027684
1086	BraSto-4	C07	3565232	3565266	35	5e-08	1000d	Bol026246
1087	BraSto-4	C07	5483400	5483366	35	5e-08	1000up	Bol032935
1088	BraSto-4	C07	8020689	8020651	39	5e-08	Intergenic	Bol023993	Bol023994
1089	BraSto-4	C07	21653150	21653112	39	5e-08	2000d	Bol039143
1090	BraSto-4	C07	34219315	34219349	35	5e-08	2000up	Bol040077
1091	BraSto-4	C07	38464420	38464386	35	5e-08	Intergenic	Bol044923	Bol044922
1092	BraSto-4	C07	6095595	6095664	70	2e-07	Intergenic	Bol032883	Bol032882
1093	BraSto-4	C07	28979335	28979392	58	2e-07	1000up	Bol007045
1094	BraSto-4	C07	38464186	38464129	58	2e-07	Intergenic	Bol044923	Bol044922
1095	BraSto-4	C07	2399535	2399507	29	7e-07	Intergenic	Bol027743	Bol027744
1096	BraSto-4	C07	3565185	3565213	29	7e-07	1000d	Bol026246
1097	BraSto-4	C07	5112828	5112796	33	7e-07	1000up	Bol032974
1098	BraSto-4	C07	12897131	12897083	49	7e-07	Intergenic	Bol019531	Bol019532
1099	BraSto-4	C07	15747651	15747679	29	7e-07	Intergenic	Bol005398	Bol005397
1100	BraSto-4	C07	16878717	16878757	41	7e-07	Intergenic	Bol010805	Bol010804
1101	BraSto-4	C07	18152539	18152511	29	7e-07	Intergenic	Bol019447	Bol019448
1102	BraSto-4	C07	18748184	18748144	41	7e-07	1000d	Bol013343
1103	BraSto-4	C07	20105905	20105933	29	7e-07	2000up	Bol039023
1104	BraSto-4	C07	26404642	26404570	73	7e-07	Intergenic	Bol016731	Bol016730
1105	BraSto-4	C07	27656158	27656186	29	7e-07	Intergenic	Bol023814	Bol023815
1106	BraSto-4	C07	28979282	28979330	49	7e-07	1000up	Bol007045
1107	BraSto-4	C07	30717177	30717149	29	7e-07	2000up	Bol021500
1108	BraSto-4	C07	32305125	32305097	29	7e-07	2000d	Bol039895
1109	BraSto-4	C07	32604671	32604643	29	7e-07	1000up	Bol039936
1110	BraSto-4	C07	34219268	34219296	29	7e-07	2000up	Bol040077
1111	BraSto-4	C06	39062412	39062971	560	0	Intergenic	Bol037113	Bol037112
1112	BraSto-4	C06	40634952	40634394	560	0	Intergenic	Bol036987	Bol036986
1113	BraSto-4	C06	16602640	16603198	559	0	Intergenic	Bol041812	Bol041813
1114	BraSto-4	C06	27388341	27387783	559	0	Intergenic	Bol006363	Bol006362
1115	BraSto-4	C06	41127806	41127245	562	0	3'UTR	Bol024420
1116	BraSto-4	C06	44874889	44874332	559	0	2000d	Bol033546
1117	BraSto-4	C06	25234993	25234434	562	0	1000up	Bol017154
1118	BraSto-4	C06	12994982	12994426	559	0	2000d	Bol017709
1119	BraSto-4	C06	21896415	21895857	564	0	Intergenic	Bol043308	Bol043309
1120	BraSto-4	C06	31424596	31424052	558	0	2000d	Bol042736
1121	BraSto-4	C06	48140518	48141066	560	0	Intergenic	Bol018550	Bol018549
1122	BraSto-4	C06	38511867	38511320	553	0	5'UTR	Bol037210
1123	BraSto-4	C06	29484162	29484706	550	0	Intergenic	Bol007927	Bol007928
1124	BraSto-4	C06	9246048	9245512	559	0	Intergenic	Bol041572	Bol041571
1125	BraSto-4	C06	17027805	17028334	532	0	1000d	Bol041842
1126	BraSto-4	C06	45502280	45501722	560	0	2000d	Bol033641
1127	BraSto-4	C06	37639580	37639039	543	0	2000up	Bol016967
1128	BraSto-4	C06	26606398	26606959	562	0	Intergenic	Bol006241	Bol006242
1129	BraSto-4	C06	30904991	30904452	551	0	5'UTR	Bol007234
1130	BraSto-4	C06	47972965	47972418	558	0	2000d	Bol018575
1131	BraSto-4	C06	729529	729024	509	0	2000up	Bol027153
1132	BraSto-4	C06	37773112	37773643	548	0	Intergenic	Bol016951	Bol004977
1133	BraSto-4	C06	34248	33703	559	0	Intergenic	Bol027106	Bol027107
1134	BraSto-4	C06	18216364	18215845	527	0	2000up	Bol005234
1135	BraSto-4	C06	31255804	31255287	528	0	Intergenic	Bol042728	Bol042729
1136	BraSto-4	C06	42694547	42693979	570	1e-175	5'UTR	Bol042067
1137	BraSto-4	C06	18704373	18703836	558	4e-175	1000up	Bol043164
1138	BraSto-4	C06	29167790	29168315	555	3e-166	1000up	Bol007880
1139	BraSto-4	C06	36432164	36431724	443	3e-163	5'UTR	Bol022461
1140	BraSto-4	C06	30758856	30759351	498	1e-162	5'UTR	Bol007219
1141	BraSto-4	C06	42307466	42307973	523	1e-156	Intergenic	Bol024272	Bol024271
1142	BraSto-4	C06	9857964	9857544	421	4e-144	2000d	Bol041536
1143	BraSto-4	C06	20384140	20384568	429	4e-141	Intergenic	Bol043228	Bol043229
1144	BraSto-4	C06	21192117	21192492	378	9e-130	Intergenic	Bol043261	Bol043262
1145	BraSto-4	C06	30840983	30841287	305	1e-128	1000d	Bol007228
1146	BraSto-4	C06	17360790	17361340	559	5e-128	Intergenic	Bol041868	Bol041869
1147	BraSto-4	C06	3424543	3425096	562	8e-124	Intergenic	Bol013934	Bol013933
1148	BraSto-4	C06	41756621	41756067	564	1e-116	Intron	Bol024342
1149	BraSto-4	C06	30841833	30842094	263	1e-110	2000d	Bol007228
1150	BraSto-4	C06	15966737	15967023	287	3e-108	2000up	Bol031940
1151	BraSto-4	C06	37277900	37278462	567	1e-107	Intergenic	Bol017019	Bol017018
1152	BraSto-4	C06	45728264	45727863	420	4e-107	2000d	Bol033668
1153	BraSto-4	C06	11631359	11631055	310	4e-104	Intergenic	Bol041449	Bol041448
1154	BraSto-4	C06	45186637	45187178	563	2e-103	2000up	Bol033596
1155	BraSto-4	C06	18464716	18465273	566	2e-102	Intergenic	Bol043150	Bol043151
1156	BraSto-4	C06	34935914	34936467	559	2e-102	1000up	Bol043141
1157	BraSto-4	C06	21869536	21870089	561	4e-101	Intergenic	Bol043307	Bol043308
1158	BraSto-4	C06	8728044	8727730	317	6e-100	Intergenic	Bol041586	Bol041585
1159	BraSto-4	C06	44413708	44414025	326	2e-99	2000up	Bol042330
1160	BraSto-4	C06	6125152	6125663	518	1e-97	Intergenic	Bol028160	Bol028161
1161	BraSto-4	C06	30655487	30654973	521	9e-96	2000up	Bol007207
1162	BraSto-4	C06	26118412	26118684	276	5e-91	1000d	Bol017207
1163	BraSto-4	C06	28246511	28246255	257	2e-90	Intergenic	Bol008460	Bol008461
1164	BraSto-4	C06	9078662	9078403	261	5e-88	Intergenic	Bol041576	Bol041575
1165	BraSto-4	C06	37202619	37202184	441	2e-87	2000up	Bol017029
1166	BraSto-4	C06	9495023	9495466	456	3e-86	Intergenic	Bol041553	Bol041552
1167	BraSto-4	C06	36154302	36154845	558	1e-85	2000up	Bol022426
1168	BraSto-4	C06	24709907	24710273	370	2e-81	2000d	Bol004490
1169	BraSto-4	C06	6332881	6332588	297	5e-79	Intergenic	Bol028170	Bol028171
1170	BraSto-4	C06	28246212	28246020	193	4e-76	Intergenic	Bol008460	Bol008461
1171	BraSto-4	C06	16542524	16542810	308	3e-74	Intergenic	Bol041810	Bol041811
1172	BraSto-4	C06	45727858	45727623	236	1e-73	1000d	Bol033668
1173	BraSto-4	C06	305834	306077	244	4e-73	Intergenic	Bol027121	Bol027122
1174	BraSto-4	C06	36991581	36991905	326	7e-72	Intergenic	Bol017062	Bol017061
1175	BraSto-4	C06	11629253	11629030	224	1e-70	Intergenic	Bol041449	Bol041448
1176	BraSto-4	C06	48140	48460	323	2e-65	Intergenic	Bol027107	Bol027108
1177	BraSto-4	C06	38115780	38115461	322	1e-64	Intergenic	Bol005044	Bol005045
1178	BraSto-4	C06	3064375	3064680	308	2e-56	Intergenic	Bol013956	Bol013955
1179	BraSto-4	C06	15102707	15102294	432	2e-56	2000d	Bol031904
1180	BraSto-4	C06	36148762	36148994	235	5e-54	Intergenic	Bol022425	Bol022426
1181	BraSto-4	C06	11444315	11443973	347	2e-50	2000d	Bol041465
1182	BraSto-4	C06	8840896	8841074	179	1e-48	Intergenic	Bol041584	Bol041583
1183	BraSto-4	C06	15965202	15965388	210	7e-44	Intergenic	Bol031939	Bol031940
1184	BraSto-4	C06	17392559	17393036	485	7e-44	1000up	Bol041870
1185	BraSto-4	C06	26118238	26118415	186	1e-42	1000d	Bol017207
1186	BraSto-4	C06	44738241	44738089	153	1e-42	Intergenic	Bol033527	Bol033528
1187	BraSto-4	C06	35070249	35070419	171	2e-41	1000d	Bol022272
1188	BraSto-4	C06	39664592	39664422	172	1e-39	Intergenic	Bol037049	Bol037048
1189	BraSto-4	C06	9866903	9866805	99	4e-39	Intergenic	Bol041536	Bol041535
1190	BraSto-4	C06	24647809	24648202	407	2e-38	Intergenic	Bol004494	Bol004493
1191	BraSto-4	C06	36418851	36418597	258	4e-36	1000up	Bol022459
1192	BraSto-4	C06	1300197	1300027	172	7e-35	2000d	Bol027209
1193	BraSto-4	C06	10675964	10676205	250	3e-34	1000d	Bol041493
1194	BraSto-4	C06	21910414	21910572	161	1e-33	2000d	Bol043311
1195	BraSto-4	C06	44736562	44736440	124	2e-32	Intergenic	Bol033527	Bol033528
1196	BraSto-4	C06	46433563	46433685	123	6e-32	1000up	Bol033789
1197	BraSto-4	C06	46433751	46434070	327	6e-32	5'UTR	Bol033789
1198	BraSto-4	C06	306260	306400	142	2e-31	Intergenic	Bol027121	Bol027122
1199	BraSto-4	C06	44413562	44413706	148	2e-31	Intergenic	Bol042329	Bol042330
1200	BraSto-4	C06	9970799	9970970	173	1e-30	Intron	Bol041528
1201	BraSto-4	C06	35249934	35249794	141	1e-30	1000up	Bol022298
1202	BraSto-4	C06	2433350	2433468	121	6e-29	Intergenic	Bol012415	Bol012416
1203	BraSto-4	C06	14282906	14283147	249	6e-29	2000d	Bol031860
1204	BraSto-4	C06	2862651	2862472	181	2e-28	1000up	Bol013968
1205	BraSto-4	C06	1851860	1851706	156	9e-28	Intergenic	Bol012394	Bol012395
1206	BraSto-4	C06	38115351	38115272	80	9e-28	Intergenic	Bol005044	Bol005045
1207	BraSto-4	C06	47247004	47246902	104	9e-28	Intergenic	Bol018678	Bol018677
1208	BraSto-4	C06	3064780	3064869	90	1e-26	Intergenic	Bol013956	Bol013955
1209	BraSto-4	C06	36992001	36992092	92	2e-25	Intergenic	Bol017062	Bol017061
1210	BraSto-4	C06	35240522	35240389	135	9e-25	1000d	Bol022297
1211	BraSto-4	C06	17363640	17363517	125	1e-23	Intergenic	Bol041868	Bol041869
1212	BraSto-4	C06	23529875	23529994	120	6e-23	Intergenic	Bol012300	Bol012301
1213	BraSto-4	C06	36431718	36431652	67	2e-22	1000d	Bol022460
1214	BraSto-4	C06	16545634	16545742	109	3e-21	Intergenic	Bol041810	Bol041811
1215	BraSto-4	C06	12136039	12136340	317	1e-20	Intergenic	Bol017667	Bol017668
1216	BraSto-4	C06	1228889	1229061	174	2e-19	Intergenic	Bol027203	Bol027204
1217	BraSto-4	C06	16244643	16244937	311	2e-19	2000d	Bol041785
1218	BraSto-4	C06	20384575	20384626	52	3e-18	Intergenic	Bol043228	Bol043229
1219	BraSto-4	C06	8841693	8841745	53	2e-16	Intergenic	Bol041584	Bol041583
1220	BraSto-4	C06	6384578	6384472	108	8e-16	Intergenic	Bol028173	Bol028174
1221	BraSto-4	C06	6384400	6384272	129	3e-15	Intergenic	Bol028173	Bol028174
1222	BraSto-4	C06	17302599	17302713	115	3e-15	Intron	Bol041864
1223	BraSto-4	C06	1300567	1300510	58	1e-14	2000d	Bol027209
1224	BraSto-4	C06	14304571	14304502	70	1e-14	Intergenic	Bol031861	Bol031862
1225	BraSto-4	C06	1229380	1229448	69	5e-14	Intergenic	Bol027203	Bol027204
1226	BraSto-4	C06	16996317	16996207	113	5e-14	2000up	Bol041837
1227	BraSto-4	C06	3293885	3293967	84	2e-13	Intergenic	Bol013941	Bol013940
1228	BraSto-4	C06	25534193	25534286	96	2e-13	Intergenic	Bol017175	Bol017176
1229	BraSto-4	C06	29998469	29998382	88	2e-13	Intergenic	Bol004684	Bol004685
1230	BraSto-4	C06	5916365	5916439	75	8e-13	Intergenic	Bol028145	Bol028146
1231	BraSto-4	C06	5916741	5916815	75	8e-13	Intergenic	Bol028145	Bol028146
1232	BraSto-4	C06	14283301	14283374	75	8e-13	Intergenic	Bol031860	Bol031861
1233	BraSto-4	C06	23530255	23530335	81	8e-13	Intergenic	Bol012300	Bol012301
1234	BraSto-4	C06	35070977	35071122	147	8e-13	2000d	Bol022272
1235	BraSto-4	C06	38103760	38103588	174	8e-13	2000d	Bol005044
1236	BraSto-4	C06	24710382	24710435	54	3e-12	2000d	Bol004490
1237	BraSto-4	C06	29985860	29985933	74	3e-12	1000up	Bol004683
1238	BraSto-4	C06	1634275	1634120	157	1e-11	Intergenic	Bol027239	Bol027240
1239	BraSto-4	C06	14526989	14527081	93	1e-11	2000d	Bol031872
1240	BraSto-4	C06	29269341	29269446	108	1e-11	2000d	Bol007892
1241	BraSto-4	C06	17027792	17027831	40	5e-11	1000d	Bol041842
1242	BraSto-4	C06	45167436	45167511	76	5e-11	1000up	Bol033591
1243	BraSto-4	C06	47247066	47247027	40	5e-11	Intergenic	Bol018678	Bol018677
1244	BraSto-4	C06	48581	48655	75	2e-10	Intergenic	Bol027107	Bol027108
1245	BraSto-4	C06	17809647	17809555	95	2e-10	Intergenic	Bol041902	Bol005257
1246	BraSto-4	C06	23914762	23914812	51	2e-10	Intergenic	Bol012332	Bol012333
1247	BraSto-4	C06	39664398	39664270	131	2e-10	Intergenic	Bol037049	Bol037048
1248	BraSto-4	C06	41104508	41104410	100	2e-10	2000d	Bol024422
1249	BraSto-4	C06	3293356	3293413	58	8e-10	Intergenic	Bol013941	Bol013940
1250	BraSto-4	C06	18426273	18426334	62	8e-10	1000d	Bol043147
1251	BraSto-4	C06	26215986	26215925	62	8e-10	1000up	Bol017223
1252	BraSto-4	C06	28328461	28328359	105	8e-10	2000up	Bol008470
1253	BraSto-4	C06	45165403	45165525	123	8e-10	Intergenic	Bol033590	Bol033591
1254	BraSto-4	C06	110889	110829	61	3e-09	1000d	Bol027111
1255	BraSto-4	C06	5916264	5916320	57	3e-09	Intergenic	Bol028145	Bol028146
1256	BraSto-4	C06	5916638	5916694	57	3e-09	Intergenic	Bol028145	Bol028146
1257	BraSto-4	C06	14511043	14511135	93	3e-09	Intergenic	Bol031870	Bol031871
1258	BraSto-4	C06	17293834	17293890	57	3e-09	3'UTR	Bol041863
1259	BraSto-4	C06	17814427	17814475	49	3e-09	Intergenic	Bol041902	Bol005257
1260	BraSto-4	C06	32111518	32111550	33	3e-09	2000up	Bol042796
1261	BraSto-4	C06	34124660	34124592	69	3e-09	2000up	Bol043027
1262	BraSto-4	C06	34407616	34407584	33	3e-09	1000d	Bol043047
1263	BraSto-4	C06	9858595	9858548	48	1e-08	Intergenic	Bol041536	Bol041535
1264	BraSto-4	C06	17360152	17360203	52	1e-08	Intergenic	Bol041868	Bol041869
1265	BraSto-4	C06	26216303	26216208	96	1e-08	1000up	Bol017223
1266	BraSto-4	C06	30107175	30107213	40	1e-08	1000d	Bol004696
1267	BraSto-4	C06	36418500	36418441	60	1e-08	1000up	Bol022459
1268	BraSto-4	C06	41104566	41104515	52	1e-08	2000d	Bol024422
1269	BraSto-4	C06	46405784	46405709	76	1e-08	1000d	Bol033784
1270	BraSto-4	C06	590860	590826	35	5e-08	2000up	Bol027140
1271	BraSto-4	C06	1299900	1299826	75	5e-08	2000d	Bol027209
1272	BraSto-4	C06	9447909	9447943	35	5e-08	Intergenic	Bol041554	Bol041553
1273	BraSto-4	C06	9971195	9971249	55	5e-08	Intron	Bol041528
1274	BraSto-4	C06	11443867	11443829	39	5e-08	2000d	Bol041465
1275	BraSto-4	C06	21445274	21445240	35	5e-08	Intergenic	Bol043281	Bol043282
1276	BraSto-4	C06	21761839	21761937	99	5e-08	Intergenic	Bol043299	Bol043300
1277	BraSto-4	C06	32111570	32111604	35	5e-08	2000up	Bol042796
1278	BraSto-4	C06	37826897	37826863	35	5e-08	Intergenic	Bol004986	Bol004987
1279	BraSto-4	C06	41733319	41733353	35	5e-08	Intergenic	Bol024344	Bol024343
1280	BraSto-4	C06	43076994	43076956	39	5e-08	Intergenic	Bol042109	Bol042110
1281	BraSto-4	C06	46405541	46405484	59	5e-08	3'UTR	Bol033784
1282	BraSto-4	C06	213719	213748	30	2e-07	Intergenic	Bol027116	Bol027117
1283	BraSto-4	C06	6607734	6607705	30	2e-07	Intergenic	Bol028187	Bol028188
1284	BraSto-4	C06	17302775	17302875	102	2e-07	Intron	Bol041864
1285	BraSto-4	C06	21910596	21910781	191	2e-07	2000d	Bol043311
1286	BraSto-4	C06	28328224	28328191	34	2e-07	2000up	Bol008470
1287	BraSto-4	C06	33570642	33570573	70	2e-07	3'UTR	Bol042963
1288	BraSto-4	C06	38103256	38103211	46	2e-07	1000d	Bol005044
1289	BraSto-4	C06	39664152	39664099	54	2e-07	Intergenic	Bol037049	Bol037048
1290	BraSto-4	C06	41104113	41104044	70	2e-07	1000d	Bol024422
1291	BraSto-4	C06	42459799	42459828	30	2e-07	Intergenic	Bol042039	Bol042040
1292	BraSto-4	C06	44736442	44736295	150	2e-07	Intergenic	Bol033527	Bol033528
1293	BraSto-4	C06	47246601	47246544	58	2e-07	Intergenic	Bol018678	Bol018677
1294	BraSto-4	C06	10675883	10675945	63	7e-07	1000d	Bol041493
1295	BraSto-4	C06	17455012	17454984	29	7e-07	Intergenic	Bol041873	Bol041874
1296	BraSto-4	C06	24170975	24170915	61	7e-07	3'UTR	Bol005600
1297	BraSto-4	C06	25645385	25645357	29	7e-07	2000d	Bol017182
1298	BraSto-4	C06	27672831	27672803	29	7e-07	2000d	Bol006308
1299	BraSto-4	C06	29387317	29387289	29	7e-07	1000d	Bol007909
1300	BraSto-4	C06	31262530	31262558	29	7e-07	1000up	Bol042729
1301	BraSto-4	C06	37762424	37762456	33	7e-07	Intergenic	Bol016952	Bol016951
1302	BraSto-4	C06	37826943	37826915	29	7e-07	Intergenic	Bol004986	Bol004987
1303	BraSto-4	C06	41733272	41733300	29	7e-07	Intergenic	Bol024344	Bol024343
1304	BraSto-4	C06	42459752	42459780	29	7e-07	Intergenic	Bol042039	Bol042040
1305	BraSto-4	C04	36927716	36928271	559	0	1000up	Bol037709
1306	BraSto-4	C04	22959248	22959807	562	0	Intergenic	Bol044238	Bol044237
1307	BraSto-4	C04	11444838	11444292	550	0	Intergenic	Bol027769	Bol027768
1308	BraSto-4	C04	13753908	13754466	559	0	2000up	Bol038625
1309	BraSto-4	C04	36849157	36848601	560	0	2000up	Bol037718
1310	BraSto-4	C04	25610483	25611024	544	0	1000d	Bol040182
1311	BraSto-4	C04	7481653	7482199	555	0	2000up	Bol004426
1312	BraSto-4	C04	17197942	17198489	552	0	Intergenic	Bol017640	Bol017641
1313	BraSto-4	C04	38769314	38768775	546	0	Intergenic	Bol025425	Bol025426
1314	BraSto-4	C04	29218912	29218369	559	0	3'UTR	Bol006748
1315	BraSto-4	C04	17357800	17358357	563	0	Intergenic	Bol017647	Bol017648
1316	BraSto-4	C04	26982260	26982806	549	0	2000up	Bol040289
1317	BraSto-4	C04	1425075	1424648	429	2e-176	Intergenic	Bol029986	Bol029987
1318	BraSto-4	C04	37168595	37168047	557	1e-175	Intergenic	Bol025208	Bol025209
1319	BraSto-4	C04	40338434	40338982	563	9e-173	Intron	Bol021725
1320	BraSto-4	C04	2437586	2437024	565	1e-171	2000d	Bol030122
1321	BraSto-4	C04	24584000	24584553	557	2e-170	Intergenic	Bol012151	Bol012152
1322	BraSto-4	C04	27428288	27428829	546	2e-170	3'UTR	Bol040327
1323	BraSto-4	C04	10889798	10889264	550	4e-169	2000up	Bol027800
1324	BraSto-4	C04	12214443	12214948	516	4e-169	3'UTR	Bol015233
1325	BraSto-4	C04	12694724	12695291	571	1e-168	Intergenic	Bol015210	Bol015209
1326	BraSto-4	C04	16915790	16916320	534	1e-168	2000d	Bol017614
1327	BraSto-4	C04	12209535	12209001	543	2e-167	1000up	Bol015234
1328	BraSto-4	C04	26603927	26603392	560	9e-167	Intergenic	Bol040258	Bol040259
1329	BraSto-4	C04	20466451	20466904	455	2e-158	1000d	Bol027297
1330	BraSto-4	C04	2162628	2162117	536	1e-156	5'UTR	Bol030088
1331	BraSto-4	C04	12053778	12054309	538	7e-155	1000d	Bol015240
1332	BraSto-4	C04	19039906	19039339	577	1e-153	5'UTR	Bol013455
1333	BraSto-4	C04	22339469	22340022	560	1e-150	Intergenic	Bol044275	Bol044274
1334	BraSto-4	C04	8224968	8225521	570	4e-150	Intergenic	Bol009126	Bol009127
1335	BraSto-4	C04	8224394	8224928	543	7e-149	Intergenic	Bol009126	Bol009127
1336	BraSto-4	C04	13340474	13339935	559	1e-147	Intergenic	Bol038605	Bol038606
1337	BraSto-4	C04	40423308	40422838	472	1e-147	5'UTR	Bol021743
1338	BraSto-4	C04	5680023	5679467	564	4e-144	Intergenic	Bol017761	Bol017762
1339	BraSto-4	C04	27718839	27718449	391	1e-141	2000d	Bol040344
1340	BraSto-4	C04	38455590	38455160	439	9e-136	2000d	Bol025387
1341	BraSto-4	C04	2319110	2319445	338	5e-122	Intergenic	Bol030094	Bol030095
1342	BraSto-4	C04	35301269	35300768	509	3e-117	Intergenic	Bol037929	Bol037928
1343	BraSto-4	C04	7670318	7670048	271	3e-108	Intergenic	Bol004440	Bol004441
1344	BraSto-4	C04	28619141	28619434	294	1e-107	1000d	Bol009946
1345	BraSto-4	C04	6313607	6313060	552	3e-105	2000d	Bol017826
1346	BraSto-4	C04	28814165	28813890	276	4e-104	1000up	Bol006776
1347	BraSto-4	C04	39701797	39702137	344	1e-97	3'UTR	Bol021594
1348	BraSto-4	C04	8053148	8053403	262	9e-96	Intergenic	Bol009115	Bol009116
1349	BraSto-4	C04	23595164	23594621	561	4e-95	Intergenic	Bol044197	Bol044196
1350	BraSto-4	C04	7671442	7671173	272	8e-90	Intergenic	Bol004440	Bol004441
1351	BraSto-4	C04	28814696	28814432	267	3e-89	5'UTR	Bol006776
1352	BraSto-4	C04	4627124	4626791	340	2e-87	Intron	Bol025512
1353	BraSto-4	C04	37682411	37682126	293	3e-86	1000up	Bol025285
1354	BraSto-4	C04	39917974	39917732	243	8e-84	5'UTR	Bol021646
1355	BraSto-4	C04	32152487	32152752	270	3e-83	Intergenic	Bol033258	Bol033259
1356	BraSto-4	C04	21241628	21241928	307	2e-81	Intergenic	Bol027378	Bol027379
1357	BraSto-4	C04	32152745	32152992	253	2e-81	Intergenic	Bol033258	Bol033259
1358	BraSto-4	C04	14062241	14061891	383	5e-79	2000up	Bol038664
1359	BraSto-4	C04	13212897	13212630	269	2e-78	Intergenic	Bol038598	Bol038599
1360	BraSto-4	C04	37423789	37423249	553	4e-73	1000d	Bol025251
1361	BraSto-4	C04	33046605	33047163	569	3e-71	Intergenic	Bol033352	Bol033353
1362	BraSto-4	C04	39885351	39884926	432	3e-71	1000d	Bol021635
1363	BraSto-4	C04	12005092	12004629	472	1e-70	Intergenic	Bol015242	Bol015241
1364	BraSto-4	C04	9716484	9715921	571	1e-67	Intergenic	Bol011064	Bol011065
1365	BraSto-4	C04	10836428	10836793	374	1e-67	Intergenic	Bol027802	Bol027801
1366	BraSto-4	C04	27719662	27719489	175	1e-67	2000up	Bol040345
1367	BraSto-4	C04	13592883	13593189	318	9e-62	Intergenic	Bol038617	Bol038618
1368	BraSto-4	C04	30817069	30817553	493	4e-61	Intergenic	Bol026413	Bol026412
1369	BraSto-4	C04	6985253	6985519	270	2e-53	Intron	Bol016234
1370	BraSto-4	C04	28618960	28619134	186	8e-53	1000d	Bol009946
1371	BraSto-4	C04	31067269	31067504	248	8e-53	Intergenic	Bol026378	Bol026377
1372	BraSto-4	C04	1136589	1136858	272	3e-49	2000up	Bol004826
1373	BraSto-4	C04	2436326	2436596	272	5e-48	1000d	Bol030122
1374	BraSto-4	C04	9801454	9801204	257	5e-48	Intergenic	Bol011070	Bol011071
1375	BraSto-4	C04	4626787	4626615	176	1e-42	Intron	Bol025512
1376	BraSto-4	C04	26446713	26446618	96	5e-42	2000up	Bol040248
1377	BraSto-4	C04	39918213	39917983	243	5e-42	5'UTR	Bol021646
1378	BraSto-4	C04	37682591	37682438	154	7e-41	1000up	Bol025285
1379	BraSto-4	C04	20466924	20467037	115	4e-39	2000d	Bol027297
1380	BraSto-4	C04	26943672	26943412	266	2e-38	1000up	Bol040287
1381	BraSto-4	C04	28557348	28557551	205	2e-38	Intergenic	Bol009955	Bol009954
1382	BraSto-4	C04	31622427	31622248	182	1e-36	Intergenic	Bol033219	Bol033220
1383	BraSto-4	C04	32112346	32112525	182	1e-36	Intergenic	Bol033254	Bol033255
1384	BraSto-4	C04	27657904	27657775	130	4e-36	Intergenic	Bol040340	Bol040341
1385	BraSto-4	C04	13593563	13593641	79	3e-34	Intergenic	Bol038617	Bol038618
1386	BraSto-4	C04	27658052	27657929	124	4e-33	Intergenic	Bol040340	Bol040341
1387	BraSto-4	C04	5253117	5252876	254	2e-32	2000d	Bol025580
1388	BraSto-4	C04	5253253	5253113	143	6e-32	Intergenic	Bol025580	Bol025581
1389	BraSto-4	C04	21056216	21056121	96	4e-30	Intergenic	Bol027361	Bol027362
1390	BraSto-4	C04	38455164	38455081	84	4e-30	2000d	Bol025387
1391	BraSto-4	C04	32492073	32491836	242	2e-29	Intergenic	Bol033284	Bol033285
1392	BraSto-4	C04	25462064	25461747	321	2e-28	2000up	Bol040168
1393	BraSto-4	C04	28971036	28970934	103	4e-27	Intergenic	Bol006768	Bol006767
1394	BraSto-4	C04	29118608	29118749	144	6e-26	Intergenic	Bol006756	Bol006755
1395	BraSto-4	C04	37423964	37423786	183	6e-26	2000d	Bol025251
1396	BraSto-4	C04	10836789	10836883	95	9e-25	Intergenic	Bol027802	Bol027801
1397	BraSto-4	C04	32330374	32330078	308	9e-25	1000up	Bol033271
1398	BraSto-4	C04	1137334	1137548	222	4e-24	1000up	Bol004826
1399	BraSto-4	C04	10322510	10322367	145	1e-23	1000d	Bol027840
1400	BraSto-4	C04	19162761	19162923	165	1e-23	Intergenic	Bol013464	Bol013465
1401	BraSto-4	C04	13593219	13593422	207	2e-22	Intergenic	Bol038617	Bol038618
1402	BraSto-4	C04	21242353	21242449	97	3e-21	Intergenic	Bol027378	Bol027379
1403	BraSto-4	C04	24603176	24603526	359	3e-21	Intergenic	Bol012151	Bol012152
1404	BraSto-4	C04	32330357	32329915	455	1e-20	1000up	Bol033271
1405	BraSto-4	C04	8897906	8897987	83	5e-20	Intergenic	Bol004960	Bol004959
1406	BraSto-4	C04	19161835	19161924	90	2e-19	Intergenic	Bol013464	Bol013465
1407	BraSto-4	C04	9716756	9716624	133	8e-19	Intergenic	Bol011064	Bol011065
1408	BraSto-4	C04	10322258	10322118	141	5e-17	1000d	Bol027840
1409	BraSto-4	C04	3866157	3865788	388	3e-15	Intergenic	Bol011693	Bol011694
1410	BraSto-4	C04	3866219	3866177	43	3e-15	Intergenic	Bol011693	Bol011694
1411	BraSto-4	C04	3869281	3868912	388	3e-15	Intergenic	Bol011693	Bol011694
1412	BraSto-4	C04	3869343	3869301	43	3e-15	Intergenic	Bol011693	Bol011694
1413	BraSto-4	C04	39702134	39702272	145	3e-15	3'UTR	Bol021594
1414	BraSto-4	C04	8898206	8898299	94	1e-14	Intergenic	Bol004960	Bol004959
1415	BraSto-4	C04	10835765	10835817	53	5e-14	Intergenic	Bol027802	Bol027801
1416	BraSto-4	C04	18381088	18381168	81	5e-14	Intergenic	Bol008276	Bol008275
1417	BraSto-4	C04	5254787	5254734	54	3e-12	Intergenic	Bol025580	Bol025581
1418	BraSto-4	C04	6722834	6722924	95	3e-12	Intergenic	Bol016259	Bol016258
1419	BraSto-4	C04	39705373	39705418	46	3e-12	5'UTR	Bol021595
1420	BraSto-4	C04	3799645	3799697	53	1e-11	2000d	Bol011689
1421	BraSto-4	C04	8898084	8898160	77	1e-11	Intergenic	Bol004960	Bol004959
1422	BraSto-4	C04	12663331	12663437	107	2e-10	Intergenic	Bol015212	Bol015211
1423	BraSto-4	C04	22209828	22210109	291	2e-10	2000d	Bol044282
1424	BraSto-4	C04	39788281	39788166	120	2e-10	Intron	Bol021612
1425	BraSto-4	C04	1065252	1065340	90	8e-10	Intergenic	Bol004827	Bol004826
1426	BraSto-4	C04	246728	246696	33	3e-09	1000up	Bol006896
1427	BraSto-4	C04	12664775	12664877	107	3e-09	Intergenic	Bol015212	Bol015211
1428	BraSto-4	C04	25512840	25512975	137	3e-09	Intergenic	Bol040172	Bol040173
1429	BraSto-4	C04	39290127	39290091	37	3e-09	2000up	Bol005161
1430	BraSto-4	C04	4498825	4498884	60	1e-08	Intergenic	Bol011744	Bol011745
1431	BraSto-4	C04	10322000	10321933	68	1e-08	1000d	Bol027840
1432	BraSto-4	C04	13213015	13212944	72	1e-08	Intergenic	Bol038598	Bol038599
1433	BraSto-4	C04	13998589	13998647	60	1e-08	Intergenic	Bol038652	Bol038653
1434	BraSto-4	C04	25435180	25435129	52	1e-08	Intergenic	Bol040164	Bol040165
1435	BraSto-4	C04	19161188	19161242	55	5e-08	Intergenic	Bol013464	Bol013465
1436	BraSto-4	C04	26943291	26943225	67	5e-08	2000up	Bol040287
1437	BraSto-4	C04	40520168	40520202	35	5e-08	1000d	Bol021766
1438	BraSto-4	C04	1178855	1178884	30	2e-07	5'UTR	Bol004818
1439	BraSto-4	C04	33110846	33110875	30	2e-07	1000d	Bol033355
1440	BraSto-4	C04	246777	246749	29	7e-07	1000up	Bol006896
1441	BraSto-4	C04	1178810	1178838	29	7e-07	5'UTR	Bol004818
1442	BraSto-4	C04	3802995	3803023	29	7e-07	1000d	Bol011690
1443	BraSto-4	C04	4498456	4498484	29	7e-07	Intergenic	Bol011744	Bol011745
1444	BraSto-4	C04	4576211	4576183	29	7e-07	Intergenic	Bol011757	Bol011758
1445	BraSto-4	C04	8035244	8035292	49	7e-07	Intergenic	Bol009115	Bol009116
1446	BraSto-4	C04	10090639	10090611	29	7e-07	2000d	Bol027863
1447	BraSto-4	C04	10528665	10528693	29	7e-07	1000d	Bol027827
1448	BraSto-4	C04	12903721	12903693	29	7e-07	Intergenic	Bol015209	Bol015208
1449	BraSto-4	C04	15286372	15286344	29	7e-07	Intergenic	Bol014484	Bol014485
1450	BraSto-4	C04	15504648	15504620	29	7e-07	Intergenic	Bol008341	Bol008342
1451	BraSto-4	C04	19162985	19163033	49	7e-07	Intergenic	Bol013464	Bol013465
1452	BraSto-4	C04	20757836	20757808	29	7e-07	2000up	Bol027326
1453	BraSto-4	C04	22490220	22490192	29	7e-07	5'UTR	Bol044262
1454	BraSto-4	C04	26874927	26874895	33	7e-07	Intron	Bol040281
1455	BraSto-4	C04	26874976	26874948	29	7e-07	Intron	Bol040281
1456	BraSto-4	C04	32126177	32126145	33	7e-07	2000up	Bol033256
1457	BraSto-4	C04	36369021	36369049	29	7e-07	2000d	Bol037777
1458	BraSto-4	C04	37116303	37116331	29	7e-07	Intergenic	Bol037689	Bol037688
1459	BraSto-4	C03	6131581	6131023	559	0	2000up	Bol026069
1460	BraSto-4	C03	15929294	15929843	551	0	Intergenic	Bol025649	Bol025650
1461	BraSto-4	C03	36571120	36571673	554	0	Intergenic	Bol035648	Bol035647
1462	BraSto-4	C03	11036244	11036801	559	0	2000d	Bol020449
1463	BraSto-4	C03	43619311	43619871	561	0	2000up	Bol005324
1464	BraSto-4	C03	7908084	7907527	560	0	Intergenic	Bol028095	Bol028096
1465	BraSto-4	C03	52283435	52283974	540	0	Intergenic	Bol014379	Bol014378
1466	BraSto-4	C03	55809261	55809815	558	0	Intergenic	Bol035052	Bol035053
1467	BraSto-4	C03	27998224	27997674	558	0	Intergenic	Bol042619	Bol042620
1468	BraSto-4	C03	36790624	36791170	555	0	Intergenic	Bol035634	Bol035633
1469	BraSto-4	C03	29147839	29148393	559	0	Intergenic	Bol012438	Bol012439
1470	BraSto-4	C03	7735926	7735367	560	0	5'UTR	Bol028070
1471	BraSto-4	C03	46402639	46402084	558	0	Intergenic	Bol016017	Bol016016
1472	BraSto-4	C03	11542999	11542471	530	0	Intergenic	Bol020614	Bol020613
1473	BraSto-4	C03	8986064	8985518	550	0	5'UTR	Bol039765
1474	BraSto-4	C03	28197672	28198239	570	0	2000d	Bol042636
1475	BraSto-4	C03	53034296	53033749	551	0	Intergenic	Bol017562	Bol017561
1476	BraSto-4	C03	13491620	13492139	520	0	Intergenic	Bol029567	Bol029568
1477	BraSto-4	C03	16914159	16914699	542	0	3'UTR	Bol025733
1478	BraSto-4	C03	55258025	55257466	563	0	2000d	Bol035000
1479	BraSto-4	C03	12090092	12089561	533	0	Intergenic	Bol020544	Bol020543
1480	BraSto-4	C03	47081413	47080889	526	0	Intergenic	Bol032731	Bol032730
1481	BraSto-4	C03	18434027	18433500	532	0	2000d	Bol030642
1482	BraSto-4	C03	42441521	42442069	559	0	Intergenic	Bol009208	Bol009209
1483	BraSto-4	C03	11222936	11222400	543	0	Intergenic	Bol020477	Bol020478
1484	BraSto-4	C03	57271080	57270531	561	0	Intergenic	Bol035180	Bol035181
1485	BraSto-4	C03	7340952	7341502	553	0	Intergenic	Bol028019	Bol028020
1486	BraSto-4	C03	52248099	52248648	553	6e-180	2000up	Bol016270
1487	BraSto-4	C03	897014	897568	560	3e-179	Intergenic	Bol015419	Bol015420
1488	BraSto-4	C03	8825759	8826270	515	1e-178	1000up	Bol039777
1489	BraSto-4	C03	34072793	34073324	547	2e-176	2000d	Bol041305
1490	BraSto-4	C03	684591	685139	562	2e-174	3'UTR	Bol015381
1491	BraSto-4	C03	51535555	51534998	560	6e-174	Intergenic	Bol010657	Bol010658
1492	BraSto-4	C03	16422008	16421456	561	1e-171	Intergenic	Bol025697	Bol025698
1493	BraSto-4	C03	31076863	31076323	559	4e-169	Intergenic	Bol015826	Bol006644
1494	BraSto-4	C03	43565536	43566058	529	1e-168	5'UTR	Bol005316
1495	BraSto-4	C03	44655345	44655881	544	8e-158	Intergenic	Bol008589	Bol008588
1496	BraSto-4	C03	57271091	57271494	407	1e-156	Intergenic	Bol035180	Bol035181
1497	BraSto-4	C03	22893392	22892848	551	7e-146	5'UTR	Bol022902
1498	BraSto-4	C03	49269290	49269673	386	4e-144	Intergenic	Bol029922	Bol029923
1499	BraSto-4	C03	15055500	15054954	568	6e-137	2000d	Bol015082
1500	BraSto-4	C03	4741110	4741482	380	1e-128	2000up	Bol025836
1501	BraSto-4	C03	16155083	16155457	378	3e-123	Intergenic	Bol025674	Bol025675
1502	BraSto-4	C03	5546597	5546982	406	8e-121	1000up	Bol025961
1503	BraSto-4	C03	28449485	28449169	324	1e-116	Intergenic	Bol042662	Bol042663
1504	BraSto-4	C03	21872493	21873050	564	5e-116	Intergenic	Bol023002	Bol023001
1505	BraSto-4	C03	55610079	55610378	300	1e-113	Intergenic	Bol035034	Bol035035
1506	BraSto-4	C03	54193714	54193269	452	7e-112	2000d	Bol017438
1507	BraSto-4	C03	22698969	22698682	288	3e-111	Intergenic	Bol022920	Bol022919
1508	BraSto-4	C03	36643998	36644338	343	1e-110	2000up	Bol035645
1509	BraSto-4	C03	20430064	20430397	334	3e-105	Intergenic	Bol010927	Bol010926
1510	BraSto-4	C03	51880304	51880619	316	4e-104	2000up	Bol016295
1511	BraSto-4	C03	31495926	31495375	558	4e-101	Intergenic	Bol006672	Bol006673
1512	BraSto-4	C03	10892120	10891807	314	1e-100	1000up	Bol020432
1513	BraSto-4	C03	31084929	31084584	350	6e-100	1000up	Bol006644
1514	BraSto-4	C03	13620772	13620475	301	9e-99	Intergenic	Bol029585	Bol029586
1515	BraSto-4	C03	42981120	42981375	262	4e-98	Intergenic	Bol009254	Bol009255
1516	BraSto-4	C03	20848220	20847959	265	9e-96	Intergenic	Bol035490	Bol035491
1517	BraSto-4	C03	45122918	45122635	286	9e-96	Intergenic	Bol008541	Bol008540
1518	BraSto-4	C03	54110245	54109699	558	9e-96	Intergenic	Bol017450	Bol017449
1519	BraSto-4	C03	30095773	30096055	287	4e-95	Intergenic	Bol015925	Bol015924
1520	BraSto-4	C03	30096061	30096312	264	2e-93	Intergenic	Bol015925	Bol015924
1521	BraSto-4	C03	55611171	55611427	257	9e-93	Intergenic	Bol035034	Bol035035
1522	BraSto-4	C03	25992177	25991896	283	8e-90	2000d	Bol042451
1523	BraSto-4	C03	42487132	42487401	272	8e-90	Intergenic	Bol009210	Bol009211
1524	BraSto-4	C03	22699195	22698971	226	1e-88	Intergenic	Bol022920	Bol022919
1525	BraSto-4	C03	24943151	24942866	289	1e-88	Intergenic	Bol026543	Bol026542
1526	BraSto-4	C03	49580779	49580461	324	8e-87	Intergenic	Bol029960	Bol029961
1527	BraSto-4	C03	54313177	54313454	281	3e-86	5'UTR	Bol012961
1528	BraSto-4	C03	20848526	20848231	300	1e-79	Intergenic	Bol035490	Bol035491
1529	BraSto-4	C03	25992408	25992180	229	2e-78	2000d	Bol042451
1530	BraSto-4	C03	53224685	53224299	395	2e-75	Intron	Bol017528
1531	BraSto-4	C03	15901663	15901110	569	2e-66	1000up	Bol025646
1532	BraSto-4	C03	56789607	56789938	333	2e-66	Intergenic	Bol035134	Bol035135
1533	BraSto-4	C03	20430785	20431002	219	2e-65	Intergenic	Bol010927	Bol010926
1534	BraSto-4	C03	20396010	20395689	324	1e-64	5'UTR	Bol010931
1535	BraSto-4	C03	46026850	46027050	202	1e-64	Intergenic	Bol016054	Bol016053
1536	BraSto-4	C03	11795998	11796339	344	2e-62	5'UTR	Bol020581
1537	BraSto-4	C03	29081398	29081096	307	9e-62	Intergenic	Bol012434	Bol012435
1538	BraSto-4	C03	12846300	12846048	255	4e-61	5'UTR	Bol029497
1539	BraSto-4	C03	29083685	29083519	167	3e-58	Intergenic	Bol012434	Bol012435
1540	BraSto-4	C03	55870094	55869779	319	3e-58	2000up	Bol035061
1541	BraSto-4	C03	19398485	19398724	249	5e-57	Intergenic	Bol010782	Bol010781
1542	BraSto-4	C03	31584804	31585120	320	2e-56	Intergenic	Bol006676	Bol006677
1543	BraSto-4	C03	36543387	36543086	304	2e-56	Intergenic	Bol035649	Bol035648
1544	BraSto-4	C03	36644836	36645045	212	2e-56	5'UTR	Bol035645
1545	BraSto-4	C03	33018706	33018346	362	3e-55	2000d	Bol041270
1546	BraSto-4	C03	49276014	49276169	156	5e-54	2000up	Bol029923
1547	BraSto-4	C03	31080649	31080489	161	3e-52	Intergenic	Bol015826	Bol006644
1548	BraSto-4	C03	57270382	57270530	149	3e-52	Intergenic	Bol035180	Bol035181
1549	BraSto-4	C03	52593228	52592909	327	5e-51	Intergenic	Bol014341	Bol014340
1550	BraSto-4	C03	51529649	51529397	254	2e-50	Intergenic	Bol010657	Bol010658
1551	BraSto-4	C03	16579426	16578932	533	8e-50	Intergenic	Bol025712	Bol025713
1552	BraSto-4	C03	24254458	24254068	410	8e-50	Intron	Bol026605
1553	BraSto-4	C03	54313450	54313667	218	3e-49	5'UTR	Bol012961
1554	BraSto-4	C03	7144080	7143769	321	1e-48	Intergenic	Bol027999	Bol028000
1555	BraSto-4	C03	10891562	10891346	239	1e-48	2000up	Bol020432
1556	BraSto-4	C03	56688842	56689106	286	1e-48	2000up	Bol035124
1557	BraSto-4	C03	45123098	45122922	177	2e-47	Intergenic	Bol008541	Bol008540
1558	BraSto-4	C03	25557940	25557568	375	8e-47	Intergenic	Bol042423	Bol042424
1559	BraSto-4	C03	28449165	28449012	154	1e-45	Intergenic	Bol042662	Bol042663
1560	BraSto-4	C03	25501196	25501316	121	5e-45	Intergenic	Bol042420	Bol042421
1561	BraSto-4	C03	28541336	28541048	290	2e-44	2000d	Bol042669
1562	BraSto-4	C03	34823756	34823445	317	2e-44	2000d	Bol041332
1563	BraSto-4	C03	7885091	7884691	408	3e-43	Intergenic	Bol028095	Bol028096
1564	BraSto-4	C03	15929941	15929828	114	3e-43	Intergenic	Bol025649	Bol025650
1565	BraSto-4	C03	28695659	28695987	333	3e-43	3'UTR	Bol042677
1566	BraSto-4	C03	54639532	54639704	174	3e-43	2000d	Bol012995
1567	BraSto-4	C03	57709545	57709260	292	2e-41	5'UTR	Bol035222
1568	BraSto-4	C03	21517632	21517288	355	7e-41	Intergenic	Bol035573	Bol035574
1569	BraSto-4	C03	12615857	12616136	300	2e-38	Intergenic	Bol029464	Bol029465
1570	BraSto-4	C03	12616670	12616949	300	2e-38	2000up	Bol029465
1571	BraSto-4	C03	19398721	19398958	262	2e-38	Intergenic	Bol010782	Bol010781
1572	BraSto-4	C03	29813989	29814267	287	2e-38	1000up	Bol012509
1573	BraSto-4	C03	31214424	31214126	303	3e-37	Intergenic	Bol006656	Bol006657
1574	BraSto-4	C03	5326632	5326453	182	1e-36	Intergenic	Bol025932	Bol025933
1575	BraSto-4	C03	46494159	46494035	125	1e-36	Intergenic	Bol016012	Bol032779
1576	BraSto-4	C03	53965140	53964882	260	4e-36	2000up	Bol017461
1577	BraSto-4	C03	15995340	15995159	182	1e-33	Intron	Bol025655
1578	BraSto-4	C03	16155467	16155582	119	4e-33	Intergenic	Bol025674	Bol025675
1579	BraSto-4	C03	1054408	1054700	296	2e-32	2000d	Bol015446
1580	BraSto-4	C03	5683205	5682927	285	2e-32	1000d	Bol025994
1581	BraSto-4	C03	56998796	56998955	163	2e-32	Intergenic	Bol035155	Bol035156
1582	BraSto-4	C03	51908099	51908388	295	1e-30	Intergenic	Bol016295	Bol016294
1583	BraSto-4	C03	56998454	56998658	214	4e-30	Intergenic	Bol035155	Bol035156
1584	BraSto-4	C03	15707151	15707445	302	2e-29	2000up	Bol025630
1585	BraSto-4	C03	40738582	40738480	103	2e-29	Intergenic	Bol024085	Bol024086
1586	BraSto-4	C03	17683455	17683232	237	6e-29	Intergenic	Bol030566	Bol030567
1587	BraSto-4	C03	13461459	13461546	88	9e-28	5'UTR	Bol029565
1588	BraSto-4	C03	17903104	17903295	196	1e-26	Intergenic	Bol030590	Bol030591
1589	BraSto-4	C03	57706500	57706669	170	1e-26	Intergenic	Bol035221	Bol035222
1590	BraSto-4	C03	46494010	46493877	134	6e-26	Intergenic	Bol016012	Bol032779
1591	BraSto-4	C03	39227224	39226989	243	2e-25	2000d	Bol024865
1592	BraSto-4	C03	9923048	9923190	146	9e-25	2000d	Bol020313
1593	BraSto-4	C03	17115018	17115298	290	9e-25	Intergenic	Bol025759	Bol025760
1594	BraSto-4	C03	28872145	28872043	103	9e-25	Intergenic	Bol042693	Bol012427
1595	BraSto-4	C03	7143677	7143588	90	4e-24	Intergenic	Bol027999	Bol028000
1596	BraSto-4	C03	51724514	51724792	287	4e-24	Intergenic	Bol016306	Bol016305
1597	BraSto-4	C03	53964847	53964599	258	4e-24	2000up	Bol017461
1598	BraSto-4	C03	9971490	9971374	120	1e-23	2000d	Bol020318
1599	BraSto-4	C03	17866363	17866552	194	1e-23	Intron	Bol030587
1600	BraSto-4	C03	51878626	51878682	57	1e-23	Intergenic	Bol016296	Bol016295
1601	BraSto-4	C03	25501711	25501986	285	6e-23	Intergenic	Bol042420	Bol042421
1602	BraSto-4	C03	52593376	52593248	133	9e-22	Intergenic	Bol014341	Bol014340
1603	BraSto-4	C03	56790053	56790149	98	9e-22	Intergenic	Bol035134	Bol035135
1604	BraSto-4	C03	27732677	27732541	141	1e-20	2000up	Bol042600
1605	BraSto-4	C03	4737254	4737339	87	5e-20	1000d	Bol025835
1606	BraSto-4	C03	25501579	25501677	99	5e-20	Intergenic	Bol042420	Bol042421
1607	BraSto-4	C03	55869664	55869594	71	5e-20	2000up	Bol035061
1608	BraSto-4	C03	7759225	7759057	170	2e-19	2000up	Bol028071
1609	BraSto-4	C03	7132481	7132331	151	8e-19	Intergenic	Bol027999	Bol028000
1610	BraSto-4	C03	20362448	20362567	121	8e-19	2000up	Bol010935
1611	BraSto-4	C03	7758942	7758847	96	3e-18	2000up	Bol028071
1612	BraSto-4	C03	25194886	25194996	112	3e-18	Intergenic	Bol042400	Bol042401
1613	BraSto-4	C03	51909509	51909587	79	1e-17	Intergenic	Bol016295	Bol016294
1614	BraSto-4	C03	21513423	21513358	66	5e-17	Intergenic	Bol035573	Bol035574
1615	BraSto-4	C03	32113548	32113680	134	5e-17	Intergenic	Bol013819	Bol013818
1616	BraSto-4	C03	57258332	57258217	116	5e-17	Intergenic	Bol035180	Bol035181
1617	BraSto-4	C03	268886	269009	125	2e-16	2000d	Bol015310
1618	BraSto-4	C03	12240879	12240816	65	2e-16	1000d	Bol020526
1619	BraSto-4	C03	11795886	11795969	84	8e-16	1000d	Bol020582
1620	BraSto-4	C03	13624600	13624492	113	8e-16	Intergenic	Bol029585	Bol029586
1621	BraSto-4	C03	36542965	36542918	48	8e-16	Intergenic	Bol035649	Bol035648
1622	BraSto-4	C03	39687670	39687516	163	8e-16	Intergenic	Bol024902	Bol024903
1623	BraSto-4	C03	48207582	48207503	80	8e-16	Intergenic	Bol029846	Bol029847
1624	BraSto-4	C03	13886324	13886226	99	3e-15	1000up	Bol029614
1625	BraSto-4	C03	20395472	20395398	75	3e-15	1000up	Bol010931
1626	BraSto-4	C03	24942816	24942742	75	3e-15	Intergenic	Bol026543	Bol026542
1627	BraSto-4	C03	13492151	13492200	50	1e-14	Intergenic	Bol029567	Bol029568
1628	BraSto-4	C03	40737578	40737486	94	1e-14	Intergenic	Bol024085	Bol024086
1629	BraSto-4	C03	54740356	54740417	62	1e-14	Intergenic	Bol013001	Bol013002
1630	BraSto-4	C03	12845901	12845833	69	5e-14	1000up	Bol029497
1631	BraSto-4	C03	57052684	57052791	109	5e-14	Intergenic	Bol035159	Bol035160
1632	BraSto-4	C03	11503455	11503376	80	2e-13	3'UTR	Bol020617
1633	BraSto-4	C03	18465663	18465911	254	2e-13	Intergenic	Bol030645	Bol030646
1634	BraSto-4	C03	3193863	3194011	150	8e-13	Intergenic	Bol034416	Bol034417
1635	BraSto-4	C03	9922946	9923011	67	8e-13	2000d	Bol020313
1636	BraSto-4	C03	9971592	9971527	67	8e-13	2000d	Bol020318
1637	BraSto-4	C03	17682929	17682855	75	8e-13	Intergenic	Bol030566	Bol030567
1638	BraSto-4	C03	23018170	23017952	224	8e-13	1000up	Bol022891
1639	BraSto-4	C03	29083740	29083682	59	8e-13	Intergenic	Bol012434	Bol012435
1640	BraSto-4	C03	31585226	31585284	59	8e-13	Intergenic	Bol006676	Bol006677
1641	BraSto-4	C03	12871353	12871422	70	3e-12	Intergenic	Bol029499	Bol029500
1642	BraSto-4	C03	35418443	35418378	66	3e-12	Intergenic	Bol041369	Bol041370
1643	BraSto-4	C03	54199702	54199641	62	3e-12	Intergenic	Bol017438	Bol017437
1644	BraSto-4	C03	57075041	57074992	50	3e-12	Intergenic	Bol035160	Bol035161
1645	BraSto-4	C03	14067220	14067160	61	1e-11	1000up	Bol029642
1646	BraSto-4	C03	15690817	15690899	85	1e-11	2000d	Bol025627
1647	BraSto-4	C03	15707821	15707893	73	1e-11	1000up	Bol025630
1648	BraSto-4	C03	28626503	28626594	93	1e-11	Intergenic	Bol042671	Bol042672
1649	BraSto-4	C03	51880256	51880300	45	1e-11	2000up	Bol016295
1650	BraSto-4	C03	54589931	54590004	76	1e-11	2000d	Bol012991
1651	BraSto-4	C03	11527603	11527469	136	5e-11	2000d	Bol020614
1652	BraSto-4	C03	25010487	25010621	136	5e-11	Intergenic	Bol042391	Bol042392
1653	BraSto-4	C03	25010988	25011059	72	5e-11	Intergenic	Bol042391	Bol042392
1654	BraSto-4	C03	34831448	34831414	35	2e-10	Intergenic	Bol041332	Bol041333
1655	BraSto-4	C03	56740694	56740740	47	2e-10	Intergenic	Bol035128	Bol035129
1656	BraSto-4	C03	4295630	4295730	102	8e-10	Intergenic	Bol034601	Bol034602
1657	BraSto-4	C03	8832683	8832720	38	8e-10	Intergenic	Bol039777	Bol039776
1658	BraSto-4	C03	13624652	13624615	38	8e-10	Intergenic	Bol029585	Bol029586
1659	BraSto-4	C03	11503611	11503567	45	3e-09	1000d	Bol020617
1660	BraSto-4	C03	18888127	18888079	49	3e-09	Intergenic	Bol030679	Bol030680
1661	BraSto-4	C03	49503249	49503281	33	3e-09	Intergenic	Bol029945	Bol029946
1662	BraSto-4	C03	50627016	50627048	33	3e-09	5'UTR	Bol011974
1663	BraSto-4	C03	54639867	54639948	84	3e-09	Intergenic	Bol012995	Bol012996
1664	BraSto-4	C03	31187606	31187551	56	1e-08	1000d	Bol006653
1665	BraSto-4	C03	7132056	7131994	63	5e-08	Intergenic	Bol027999	Bol028000
1666	BraSto-4	C03	11773668	11773634	35	5e-08	Intergenic	Bol020585	Bol020584
1667	BraSto-4	C03	15707645	15707675	31	5e-08	1000up	Bol025630
1668	BraSto-4	C03	26925281	26925315	35	5e-08	2000up	Bol042527
1669	BraSto-4	C03	47039919	47039885	35	5e-08	Intergenic	Bol032734	Bol032733
1670	BraSto-4	C03	50044186	50044228	43	5e-08	Intergenic	Bol011927	Bol011928
1671	BraSto-4	C03	51878654	51878699	46	5e-08	Intergenic	Bol016296	Bol016295
1672	BraSto-4	C03	1190369	1190340	30	2e-07	Intergenic	Bol008891	Bol008890
1673	BraSto-4	C03	9469074	9469025	50	2e-07	1000d	Bol005571
1674	BraSto-4	C03	13620486	13620449	38	2e-07	Intergenic	Bol029585	Bol029586
1675	BraSto-4	C03	17472009	17471980	30	2e-07	Intergenic	Bol030542	Bol030543
1676	BraSto-4	C03	28938542	28938485	58	2e-07	Intergenic	Bol012430	Bol012431
1677	BraSto-4	C03	52311538	52311590	54	2e-07	Intergenic	Bol014377	Bol014376
1678	BraSto-4	C03	53610684	53610655	30	2e-07	1000up	Bol017492
1679	BraSto-4	C03	1190415	1190387	29	7e-07	Intergenic	Bol008891	Bol008890
1680	BraSto-4	C03	6101542	6101570	29	7e-07	Intergenic	Bol026067	Bol026068
1681	BraSto-4	C03	8885259	8885287	29	7e-07	1000d	Bol039771
1682	BraSto-4	C03	17472055	17472027	29	7e-07	Intergenic	Bol030542	Bol030543
1683	BraSto-4	C03	26925234	26925262	29	7e-07	2000up	Bol042527
1684	BraSto-4	C03	27704038	27704098	61	7e-07	Intergenic	Bol042599	Bol042600
1685	BraSto-4	C03	47946875	47946847	29	7e-07	Intergenic	Bol029829	Bol029830
1686	BraSto-4	C03	52593401	52593365	37	7e-07	Intergenic	Bol014341	Bol014340
1687	BraSto-4	C03	53610735	53610703	33	7e-07	1000up	Bol017492
1688	BraSto-4	C01	23449991	23450550	561	0	Intergenic	Bol013794	Bol013795
1689	BraSto-4	C01	20428570	20429130	562	0	Intergenic	Bol036513	Bol036514
1690	BraSto-4	C01	38698912	38698365	548	0	1000up	Bol008113
1691	BraSto-4	C01	22686723	22687282	562	0	2000up	Bol013750
1692	BraSto-4	C01	28393429	28393973	550	0	1000d	Bol023238
1693	BraSto-4	C01	3010466	3011022	559	0	Intergenic	Bol017855	Bol017856
1694	BraSto-4	C01	13311230	13310675	558	0	Intergenic	Bol039711	Bol039712
1695	BraSto-4	C01	290474	291007	534	0	CDS	Bol028833
1696	BraSto-4	C01	26670038	26669503	558	0	Intergenic	Bol028737	Bol028738
1697	BraSto-4	C01	31356580	31356051	530	0	Intergenic	Bol030958	Bol030957
1698	BraSto-4	C01	26968685	26969240	557	0	Intergenic	Bol028756	Bol028757
1699	BraSto-4	C01	25095028	25094480	558	0	Intergenic	Bol014736	Bol014737
1700	BraSto-4	C01	5596240	5595781	465	0	Intergenic	Bol019639	Bol019640
1701	BraSto-4	C01	12288361	12287817	554	2e-180	Intergenic	Bol039589	Bol039590
1702	BraSto-4	C01	441514	441065	455	6e-180	5'UTR	Bol028859
1703	BraSto-4	C01	22610938	22611430	494	1e-178	2000up	Bol013744
1704	BraSto-4	C01	34082387	34082910	531	9e-170	Intergenic	Bol034665	Bol034664
1705	BraSto-4	C01	22568642	22569150	518	1e-165	Intergenic	Bol013738	Bol013739
1706	BraSto-4	C01	16783470	16782979	497	5e-156	Intergenic	Bol032795	Bol032794
1707	BraSto-4	C01	12321266	12320875	394	2e-146	Intergenic	Bol039591	Bol039592
1708	BraSto-4	C01	3647084	3646586	503	1e-137	Intergenic	Bol017959	Bol017960
1709	BraSto-4	C01	18803687	18804204	530	1e-134	Intergenic	Bol014029	Bol014030
1710	BraSto-4	C01	23928914	23928590	325	2e-133	Intergenic	Bol009090	Bol009091
1711	BraSto-4	C01	1137167	1136823	345	1e-128	Intron	Bol028965
1712	BraSto-4	C01	11785720	11786215	520	3e-126	2000up	Bol039543
1713	BraSto-4	C01	26268360	26268714	359	5e-125	Intergenic	Bol028717	Bol028718
1714	BraSto-4	C01	9657785	9658173	393	1e-122	3'UTR	Bol014957
1715	BraSto-4	C01	33944608	33944931	325	7e-112	Intergenic	Bol034676	Bol034675
1716	BraSto-4	C01	34204281	34203724	565	2e-102	2000d	Bol034651
1717	BraSto-4	C01	24489114	24488802	315	4e-101	Intergenic	Bol014712	Bol014713
1718	BraSto-4	C01	20356275	20356749	482	1e-97	2000up	Bol036506
1719	BraSto-4	C01	7654223	7654583	362	3e-92	3'UTR	Bol028379
1720	BraSto-4	C01	3122570	3122024	554	1e-91	Intron	Bol017870
1721	BraSto-4	C01	11726746	11726195	563	1e-91	Intergenic	Bol039534	Bol039535
1722	BraSto-4	C01	30027376	30027123	257	5e-88	Intergenic	Bol018841	Bol018842
1723	BraSto-4	C01	4916005	4916388	395	2e-87	Intergenic	Bol020922	Bol019567
1724	BraSto-4	C01	13771984	13772346	367	8e-87	2000up	Bol013088
1725	BraSto-4	C01	15529726	15529174	562	2e-81	Intergenic	Bol018749	Bol018748
1726	BraSto-4	C01	30027578	30027393	186	2e-81	Intergenic	Bol018841	Bol018842
1727	BraSto-4	C01	34202967	34203517	560	2e-81	1000d	Bol034651
1728	BraSto-4	C01	7449332	7448788	563	5e-79	5'UTR	Bol028360
1729	BraSto-4	C01	37964670	37964895	227	3e-77	Intergenic	Bol023026	Bol023024
1730	BraSto-4	C01	7654824	7655037	214	3e-74	1000d	Bol028379
1731	BraSto-4	C01	34354538	34354960	427	2e-66	Intergenic	Bol034640	Bol034639
1732	BraSto-4	C01	23257293	23256978	318	1e-64	Intergenic	Bol013781	Bol013782
1733	BraSto-4	C01	27791307	27791012	300	1e-64	Intergenic	Bol023286	Bol023285
1734	BraSto-4	C01	23928591	23928420	172	4e-64	Intergenic	Bol009090	Bol009091
1735	BraSto-4	C01	12236602	12236911	316	6e-63	Intergenic	Bol039589	Bol039590
1736	BraSto-4	C01	16444568	16444244	333	2e-62	Intergenic	Bol032809	Bol032808
1737	BraSto-4	C01	4919744	4919459	301	9e-62	Intergenic	Bol020922	Bol019567
1738	BraSto-4	C01	35809715	35809341	397	9e-62	1000up	Bol007346
1739	BraSto-4	C01	12902379	12901864	524	6e-60	1000d	Bol039660
1740	BraSto-4	C01	33944930	33945098	169	2e-59	Intergenic	Bol034676	Bol034675
1741	BraSto-4	C01	26747089	26747502	424	2e-53	Intergenic	Bol028740	Bol028741
1742	BraSto-4	C01	18274175	18274448	279	3e-52	Intergenic	Bol021985	Bol021986
1743	BraSto-4	C01	3010312	3010459	149	8e-50	Intergenic	Bol017855	Bol017856
1744	BraSto-4	C01	9658174	9658297	125	8e-50	1000d	Bol014957
1745	BraSto-4	C01	7184470	7184328	144	5e-42	1000d	Bol028327
1746	BraSto-4	C01	32425444	32425960	550	7e-41	Intergenic	Bol034808	Bol034807
1747	BraSto-4	C01	24622363	24622539	177	3e-40	Intergenic	Bol014716	Bol014717
1748	BraSto-4	C01	4401734	4402088	366	1e-39	Intergenic	Bol020979	Bol020978
1749	BraSto-4	C01	16616500	16616248	256	1e-39	Intergenic	Bol032800	Bol032799
1750	BraSto-4	C01	28928969	28928652	331	2e-38	Intergenic	Bol018784	Bol018785
1751	BraSto-4	C01	12321518	12321384	137	4e-36	Intergenic	Bol039591	Bol039592
1752	BraSto-4	C01	8360048	8360203	160	2e-35	1000d	Bol028467
1753	BraSto-4	C01	852623	852190	454	7e-35	Intergenic	Bol028919	Bol028920
1754	BraSto-4	C01	13772422	13772517	96	7e-35	2000up	Bol013088
1755	BraSto-4	C01	16208208	16208520	327	7e-35	Intergenic	Bol018723	Bol018722
1756	BraSto-4	C01	12612999	12613251	258	3e-34	Intergenic	Bol039625	Bol039626
1757	BraSto-4	C01	22772642	22772235	413	3e-34	Intergenic	Bol013755	Bol013756
1758	BraSto-4	C01	12094863	12095164	303	6e-32	Intergenic	Bol039583	Bol039584
1759	BraSto-4	C01	26897437	26897279	160	4e-30	Intergenic	Bol028748	Bol028749
1760	BraSto-4	C01	24487970	24488103	136	2e-28	Intergenic	Bol014712	Bol014713
1761	BraSto-4	C01	8367017	8367476	470	9e-28	Intergenic	Bol028468	Bol028469
1762	BraSto-4	C01	35325087	35324832	257	6e-26	2000up	Bol015823
1763	BraSto-4	C01	3257806	3257650	165	2e-25	3'UTR	Bol017892
1764	BraSto-4	C01	23256881	23256791	92	2e-25	Intergenic	Bol013781	Bol013782
1765	BraSto-4	C01	37964897	37964995	101	1e-23	Intergenic	Bol023026	Bol023024
1766	BraSto-4	C01	1915354	1915500	148	6e-23	Intron	Bol013731
1767	BraSto-4	C01	441064	440995	70	9e-22	1000up	Bol028859
1768	BraSto-4	C01	1138553	1138465	89	9e-22	Intron	Bol028965
1769	BraSto-4	C01	24623158	24623227	70	9e-22	Intergenic	Bol014716	Bol014717
1770	BraSto-4	C01	34610224	34610424	202	9e-22	2000up	Bol034618
1771	BraSto-4	C01	26901427	26901181	259	3e-21	5'UTR	Bol028749
1772	BraSto-4	C01	16767490	16767327	167	5e-20	Intergenic	Bol032795	Bol032794
1773	BraSto-4	C01	9539342	9539512	179	8e-19	Intergenic	Bol014969	Bol014968
1774	BraSto-4	C01	16444208	16443988	223	8e-19	Intergenic	Bol032809	Bol032808
1775	BraSto-4	C01	8360426	8360497	72	3e-18	2000d	Bol028467
1776	BraSto-4	C01	20429272	20429334	63	1e-17	Intergenic	Bol036513	Bol036514
1777	BraSto-4	C01	26839199	26839127	74	5e-17	Intergenic	Bol028746	Bol028747
1778	BraSto-4	C01	27537757	27537521	241	5e-17	Intergenic	Bol023302	Bol023301
1779	BraSto-4	C01	18804960	18805006	47	3e-15	Intergenic	Bol014029	Bol014030
1780	BraSto-4	C01	6462103	6461899	206	1e-14	2000d	Bol009419
1781	BraSto-4	C01	26746956	26747010	57	1e-14	Intergenic	Bol028740	Bol028741
1782	BraSto-4	C01	8531494	8531310	185	5e-14	Intergenic	Bol028485	Bol028486
1783	BraSto-4	C01	4915940	4916002	66	2e-13	Intergenic	Bol020922	Bol019567
1784	BraSto-4	C01	26746984	26747031	48	2e-13	Intergenic	Bol028740	Bol028741
1785	BraSto-4	C01	30832578	30832512	67	8e-13	Intron	Bol030995
1786	BraSto-4	C01	21178035	21178154	122	3e-12	2000d	Bol036548
1787	BraSto-4	C01	4131985	4132097	113	1e-11	2000up	Bol018042
1788	BraSto-4	C01	8530526	8530425	104	1e-11	Intergenic	Bol028485	Bol028486
1789	BraSto-4	C01	34354999	34355071	73	1e-11	Intergenic	Bol034640	Bol034639
1790	BraSto-4	C01	35809811	35809728	84	5e-11	1000up	Bol007346
1791	BraSto-4	C01	1138591	1138541	51	2e-10	Intron	Bol028965
1792	BraSto-4	C01	4402145	4402219	75	2e-10	Intergenic	Bol020979	Bol020978
1793	BraSto-4	C01	8359983	8360028	46	8e-10	1000d	Bol028467
1794	BraSto-4	C01	14631906	14631962	57	3e-09	Intergenic	Bol004804	Bol004805
1795	BraSto-4	C01	22772748	22772653	97	3e-09	Intergenic	Bol013755	Bol013756
1796	BraSto-4	C01	24889980	24889890	96	3e-09	Intergenic	Bol014724	Bol014725
1797	BraSto-4	C01	27537458	27537391	69	3e-09	Intergenic	Bol023302	Bol023301
1798	BraSto-4	C01	34610587	34610638	53	3e-09	2000up	Bol034618
1799	BraSto-4	C01	38380231	38380302	73	3e-09	Intron	Bol008171
1800	BraSto-4	C01	18274560	18274614	56	1e-08	Intergenic	Bol021985	Bol021986
1801	BraSto-4	C01	21693656	21693597	60	1e-08	2000up	Bol036580
1802	BraSto-4	C01	572628	572662	35	5e-08	2000up	Bol028881
1803	BraSto-4	C01	21694029	21693979	51	5e-08	2000up	Bol036580
1804	BraSto-4	C01	23096755	23096721	35	5e-08	Intergenic	Bol013773	Bol013774
1805	BraSto-4	C01	31729368	31729402	35	5e-08	2000d	Bol030919
1806	BraSto-4	C01	3733298	3733238	62	2e-07	Intergenic	Bol017972	Bol017973
1807	BraSto-4	C01	3751194	3751134	62	2e-07	2000d	Bol017977
1808	BraSto-4	C01	8360237	8360321	86	2e-07	1000d	Bol028467
1809	BraSto-4	C01	27792802	27792875	74	2e-07	Intergenic	Bol023286	Bol023285
1810	BraSto-4	C01	572582	572610	29	7e-07	2000up	Bol028881
1811	BraSto-4	C01	5577302	5577330	29	7e-07	2000d	Bol019638
1812	BraSto-4	C01	5577351	5577383	33	7e-07	2000d	Bol019638
1813	BraSto-4	C01	6307876	6307904	29	7e-07	Intergenic	Bol019723	Bol019724
1814	BraSto-4	C01	6461602	6461538	65	7e-07	2000d	Bol009419
1815	BraSto-4	C01	9558342	9558310	33	7e-07	Intergenic	Bol014967	Bol014966
1816	BraSto-4	C01	9558391	9558363	29	7e-07	Intergenic	Bol014967	Bol014966
1817	BraSto-4	C01	16415435	16415463	29	7e-07	Intergenic	Bol032810	Bol032809
1818	BraSto-4	C01	23096803	23096775	29	7e-07	Intergenic	Bol013773	Bol013774
1819	BraSto-4	C01	24486473	24486396	79	7e-07	Intergenic	Bol014712	Bol014713
1820	BraSto-4	C01	26634313	26634345	33	7e-07	5'UTR	Bol028737
1821	BraSto-4	C01	27537884	27537848	37	7e-07	Intergenic	Bol023302	Bol023301
1822	BraSto-4	C01	32511097	32511125	29	7e-07	2000up	Bol034803
1823	BraSto-4	C01	34610437	34610518	84	7e-07	2000up	Bol034618
1824	BraSto-4	C02	37214181	37213628	560	0	Intergenic	Bol020019	Bol031045
1825	BraSto-4	C02	11294365	11294924	562	0	Intergenic	Bol018272	Bol018273
1826	BraSto-4	C02	7552227	7551673	558	0	2000d	Bol008910
1827	BraSto-4	C02	15096393	15095818	578	0	Intergenic	Bol034920	Bol034919
1828	BraSto-4	C02	28782691	28783214	531	0	3'UTR	Bol024166
1829	BraSto-4	C02	43015535	43014980	559	0	3'UTR	Bol016384
1830	BraSto-4	C02	16658243	16657723	523	0	2000up	Bol039433
1831	BraSto-4	C02	5290756	5291294	554	0	2000d	Bol007112
1832	BraSto-4	C02	37484916	37485419	504	0	2000up	Bol031058
1833	BraSto-4	C02	14461256	14461773	525	0	2000d	Bol034966
1834	BraSto-4	C02	11683321	11683856	560	6e-177	Intergenic	Bol010477	Bol010478
1835	BraSto-4	C02	13292839	13293393	560	2e-176	Intergenic	Bol028595	Bol028594
1836	BraSto-4	C02	38959160	38959618	459	9e-173	2000d	Bol031185
1837	BraSto-4	C02	15191939	15192460	526	9e-167	Intergenic	Bol034910	Bol034909
1838	BraSto-4	C02	16650251	16650811	569	3e-166	Intergenic	Bol039434	Bol039433
1839	BraSto-4	C02	14799148	14799668	550	1e-162	Intergenic	Bol034942	Bol034941
1840	BraSto-4	C02	38513093	38512570	527	1e-156	Intergenic	Bol031140	Bol031141
1841	BraSto-4	C02	32644312	32643856	459	3e-154	2000up	Bol020144
1842	BraSto-4	C02	38209928	38209428	515	1e-150	Intergenic	Bol031111	Bol031112
1843	BraSto-4	C02	43431098	43430677	423	4e-147	Intergenic	Bol016421	Bol016422
1844	BraSto-4	C02	41006303	41006731	445	3e-142	Intergenic	Bol033065	Bol033064
1845	BraSto-4	C02	32539097	32538553	563	1e-141	Intergenic	Bol020139	Bol020140
1846	BraSto-4	C02	32395423	32395101	323	2e-139	Intergenic	Bol020129	Bol020130
1847	BraSto-4	C02	40898416	40898044	375	2e-139	Intron	Bol033072
1848	BraSto-4	C02	1326320	1326644	328	2e-133	Intergenic	Bol005462	Bol005463
1849	BraSto-4	C02	1454072	1454389	319	4e-132	5'UTR	Bol005473
1850	BraSto-4	C02	6131982	6132289	310	3e-117	Intergenic	Bol036067	Bol036066
1851	BraSto-4	C02	43428812	43429366	566	7e-109	1000d	Bol016421
1852	BraSto-4	C02	283663	284057	403	4e-101	Intergenic	Bol012821	Bol012822
1853	BraSto-4	C02	578581	578311	271	4e-101	Intergenic	Bol012842	Bol012843
1854	BraSto-4	C02	39687551	39687908	379	4e-101	Intergenic	Bol033171	Bol033170
1855	BraSto-4	C02	14744907	14744364	560	9e-99	Intergenic	Bol034942	Bol034941
1856	BraSto-4	C02	11943419	11943037	386	2e-96	2000d	Bol010496
1857	BraSto-4	C02	6526440	6526978	550	8e-87	Intergenic	Bol036021	Bol036020
1858	BraSto-4	C02	23466010	23465457	564	1e-85	Intergenic	Bol004594	Bol004593
1859	BraSto-4	C02	6131738	6131977	240	5e-85	Intergenic	Bol036067	Bol036066
1860	BraSto-4	C02	10573194	10572667	536	1e-82	5'UTR	Bol018225
1861	BraSto-4	C02	18398976	18399332	377	1e-82	Intergenic	Bol039296	Bol039295
1862	BraSto-4	C02	40450025	40450295	279	5e-82	Intergenic	Bol033111	Bol033110
1863	BraSto-4	C02	15335504	15335243	273	2e-81	Intergenic	Bol034900	Bol034899
1864	BraSto-4	C02	16505950	16506271	324	2e-78	Intergenic	Bol039447	Bol039446
1865	BraSto-4	C02	16510322	16510643	324	2e-78	Intergenic	Bol039447	Bol039446
1866	BraSto-4	C02	31493	32045	563	3e-77	Intergenic	Bol012789	End
1867	BraSto-4	C02	39929914	39929364	558	3e-77	Intergenic	Bol033152	Bol033151
1868	BraSto-4	C02	19312267	19312815	562	3e-74	Intergenic	Bol039216	Bol039215
1869	BraSto-4	C02	2152914	2153263	374	1e-73	1000up	Bol024534
1870	BraSto-4	C02	43494131	43494439	312	4e-73	Intergenic	Bol016427	Bol016428
1871	BraSto-4	C02	11166295	11166539	246	7e-72	2000up	Bol018263
1872	BraSto-4	C02	40218315	40218626	316	3e-71	Intergenic	Bol033133	Bol033132
1873	BraSto-4	C02	1026273	1025933	347	2e-66	3'UTR	Bol005419
1874	BraSto-4	C02	1453867	1454073	208	6e-66	1000up	Bol005473
1875	BraSto-4	C02	12444236	12443776	469	2e-65	2000d	Bol028660
1876	BraSto-4	C02	8986239	8985960	282	1e-64	Intergenic	Bol014207	Bol014208
1877	BraSto-4	C02	3197729	3197416	322	1e-63	2000d	Bol024718
1878	BraSto-4	C02	15335743	15335503	244	1e-63	Intergenic	Bol034900	Bol034899
1879	BraSto-4	C02	21094992	21094746	247	1e-60	Intron	Bol011763
1880	BraSto-4	C02	42127519	42127014	515	6e-60	2000d	Bol008091
1881	BraSto-4	C02	19825330	19825181	150	3e-55	5'UTR	Bol019021
1882	BraSto-4	C02	15186513	15186740	229	1e-54	Intergenic	Bol034910	Bol034909
1883	BraSto-4	C02	4934842	4935161	322	8e-53	Intergenic	Bol007141	Bol007140
1884	BraSto-4	C02	578307	578173	135	5e-51	Intergenic	Bol012842	Bol012843
1885	BraSto-4	C02	23443757	23443401	359	2e-50	2000d	Bol004595
1886	BraSto-4	C02	23408751	23408977	228	3e-49	Intergenic	Bol004596	Bol004595
1887	BraSto-4	C02	7618075	7617861	215	1e-48	Intergenic	Bol008906	Bol008905
1888	BraSto-4	C02	4339492	4339232	272	8e-47	2000up	Bol021362
1889	BraSto-4	C02	17892554	17892820	271	8e-47	1000d	Bol039330
1890	BraSto-4	C02	14922361	14922544	186	7e-44	Intergenic	Bol034933	Bol034932
1891	BraSto-4	C02	32643838	32643724	115	7e-44	2000up	Bol020144
1892	BraSto-4	C02	19823901	19823488	420	1e-42	3'UTR	Bol019022
1893	BraSto-4	C02	17691375	17691128	251	5e-42	Intergenic	Bol039352	Bol039351
1894	BraSto-4	C02	40449486	40449611	127	2e-41	Intergenic	Bol033111	Bol033110
1895	BraSto-4	C02	7617866	7617529	354	4e-39	Intergenic	Bol008906	Bol008905
1896	BraSto-4	C02	41238674	41238504	171	4e-39	Intergenic	Bol033045	Bol033044
1897	BraSto-4	C02	32395012	32394896	117	2e-38	Intergenic	Bol020129	Bol020130
1898	BraSto-4	C02	2015503	2015245	262	7e-38	Intron	Bol024510
1899	BraSto-4	C02	35214568	35214416	153	7e-38	Intergenic	Bol015150	Bol015151
1900	BraSto-4	C02	40450292	40450404	113	7e-38	Intergenic	Bol033111	Bol033110
1901	BraSto-4	C02	30638294	30638613	330	3e-37	Intergenic	Bol022861	Bol022860
1902	BraSto-4	C02	10624769	10624512	266	1e-36	1000up	Bol018230
1903	BraSto-4	C02	21622771	21622892	122	4e-36	Intergenic	Bol011796	Bol011797
1904	BraSto-4	C02	36974588	36974363	229	1e-33	Intergenic	Bol020033	Bol020032
1905	BraSto-4	C02	2015665	2015506	163	2e-32	Intron	Bol024510
1906	BraSto-4	C02	21616969	21616852	118	2e-31	Intergenic	Bol011796	Bol011797
1907	BraSto-4	C02	4935257	4935345	89	1e-30	Intergenic	Bol007141	Bol007140
1908	BraSto-4	C02	18398832	18398973	148	4e-30	Intergenic	Bol039296	Bol039295
1909	BraSto-4	C02	31593018	31592875	144	4e-30	2000up	Bol022806
1910	BraSto-4	C02	38659638	38659806	171	4e-30	Intergenic	Bol031151	Bol031152
1911	BraSto-4	C02	9689456	9689229	232	2e-29	2000up	Bol014247
1912	BraSto-4	C02	9620176	9619976	207	6e-29	Intergenic	Bol014244	Bol014245
1913	BraSto-4	C02	3197318	3197230	89	2e-28	1000d	Bol024718
1914	BraSto-4	C02	11564356	11564610	261	9e-28	Intergenic	Bol010467	Bol010468
1915	BraSto-4	C02	41002240	41002346	107	4e-27	Intergenic	Bol033065	Bol033064
1916	BraSto-4	C02	34293632	34293472	162	1e-26	2000up	Bol014819
1917	BraSto-4	C02	38097683	38097501	186	9e-25	Intergenic	Bol031099	Bol031100
1918	BraSto-4	C02	38648942	38649044	103	9e-25	Intergenic	Bol031151	Bol031152
1919	BraSto-4	C02	39687444	39687555	112	6e-23	Intergenic	Bol033171	Bol033170
1920	BraSto-4	C02	11166759	11166855	97	3e-21	1000up	Bol018263
1921	BraSto-4	C02	7658867	7658800	68	1e-20	1000up	Bol008902
1922	BraSto-4	C02	38685527	38685645	121	2e-19	Intergenic	Bol031151	Bol031152
1923	BraSto-4	C02	43430622	43430496	127	8e-19	Intergenic	Bol016421	Bol016422
1924	BraSto-4	C02	32395094	32395031	64	3e-18	Intergenic	Bol020129	Bol020130
1925	BraSto-4	C02	42042984	42042763	226	1e-17	Intergenic	Bol008078	Bol008079
1926	BraSto-4	C02	7659358	7659181	180	2e-16	5'UTR	Bol008902
1927	BraSto-4	C02	31643075	31643165	92	8e-16	Intergenic	Bol022802	Bol022801
1928	BraSto-4	C02	1937500	1937370	139	3e-15	1000d	Bol024498
1929	BraSto-4	C02	2153317	2153391	75	3e-15	1000up	Bol024534
1930	BraSto-4	C02	11564693	11564754	62	1e-14	Intergenic	Bol010467	Bol010468
1931	BraSto-4	C02	22667897	22667969	74	1e-14	Intergenic	Bol020846	Bol020845
1932	BraSto-4	C02	14922797	14922853	57	5e-14	Intergenic	Bol034933	Bol034932
1933	BraSto-4	C02	17690981	17690917	65	5e-14	Intergenic	Bol039352	Bol039351
1934	BraSto-4	C02	21691520	21691647	129	5e-14	2000d	Bol011797
1935	BraSto-4	C02	43494585	43494684	100	5e-14	Intergenic	Bol016427	Bol016428
1936	BraSto-4	C02	10682025	10682099	75	8e-13	Intergenic	Bol018232	Bol018233
1937	BraSto-4	C02	42034431	42034357	75	8e-13	1000d	Bol008076
1938	BraSto-4	C02	3315364	3315437	74	3e-12	Intron	Bol021196
1939	BraSto-4	C02	29677788	29677881	94	3e-12	Intergenic	Bol012384	Bol012383
1940	BraSto-4	C02	38210560	38210511	50	3e-12	2000up	Bol031112
1941	BraSto-4	C02	14922585	14922641	57	1e-11	Intergenic	Bol034933	Bol034932
1942	BraSto-4	C02	16131301	16131361	61	1e-11	1000d	Bol034857
1943	BraSto-4	C02	29677468	29677578	112	1e-11	Intergenic	Bol012384	Bol012383
1944	BraSto-4	C02	41233751	41233678	76	1e-11	Intergenic	Bol033045	Bol033044
1945	BraSto-4	C02	1777443	1777408	36	5e-11	Intron	Bol024474
1946	BraSto-4	C02	30640600	30640730	140	2e-10	Intergenic	Bol022861	Bol022860
1947	BraSto-4	C02	30934382	30934428	47	2e-10	Intergenic	Bol022841	Bol022840
1948	BraSto-4	C02	21094522	21094469	54	8e-10	Intron	Bol011763
1949	BraSto-4	C02	38691087	38691132	46	8e-10	2000d	Bol031152
1950	BraSto-4	C02	6801645	6801742	100	3e-09	Intron	Bol035996
1951	BraSto-4	C02	3315721	3315788	68	1e-08	Intron	Bol021196
1952	BraSto-4	C02	7945833	7945931	100	1e-08	2000d	Bol015486
1953	BraSto-4	C02	7946362	7946417	56	1e-08	Intergenic	Bol015486	Bol015487
1954	BraSto-4	C02	13883322	13883246	79	1e-08	Intergenic	Bol028548	Bol028547
1955	BraSto-4	C02	16506420	16506488	71	1e-08	Intergenic	Bol039447	Bol039446
1956	BraSto-4	C02	16510792	16510860	71	1e-08	Intergenic	Bol039447	Bol039446
1957	BraSto-4	C02	17222625	17222684	60	1e-08	1000d	Bol039388
1958	BraSto-4	C02	2832301	2832339	39	5e-08	Intergenic	Bol024661	Bol024662
1959	BraSto-4	C02	9000863	9000897	35	5e-08	Intergenic	Bol014207	Bol014208
1960	BraSto-4	C02	15326693	15326619	75	5e-08	Intergenic	Bol034901	Bol034900
1961	BraSto-4	C02	15431235	15431201	35	5e-08	Intergenic	Bol034897	Bol034895
1962	BraSto-4	C02	17568291	17568325	35	5e-08	Intergenic	Bol039364	Bol039363
1963	BraSto-4	C02	17892481	17892519	39	5e-08	1000d	Bol039330
1964	BraSto-4	C02	19532761	19532795	35	5e-08	Intergenic	Bol039208	Bol039207
1965	BraSto-4	C02	37298798	37298832	35	5e-08	Intergenic	Bol031048	Bol031049
1966	BraSto-4	C02	6573763	6573734	30	2e-07	1000up	Bol036016
1967	BraSto-4	C02	9620927	9620839	90	2e-07	Intergenic	Bol014244	Bol014245
1968	BraSto-4	C02	15328020	15327963	58	2e-07	1000up	Bol034900
1969	BraSto-4	C02	31690533	31690420	114	2e-07	1000up	Bol022796
1970	BraSto-4	C02	40225149	40225120	30	2e-07	Intergenic	Bol033133	Bol033132
1971	BraSto-4	C02	42644784	42644860	78	2e-07	Intergenic	Bol012762	Bol012761
1972	BraSto-4	C02	42653128	42653204	78	2e-07	Intergenic	Bol012762	Bol012761
1973	BraSto-4	C02	3577282	3577310	29	7e-07	1000d	Bol021237
1974	BraSto-4	C02	6573809	6573781	29	7e-07	5'UTR	Bol036016
1975	BraSto-4	C02	6798835	6798863	29	7e-07	Intergenic	Bol035997	Bol035996
1976	BraSto-4	C02	7127712	7127772	61	7e-07	1000d	Bol008956
1977	BraSto-4	C02	7924124	7924096	29	7e-07	Intergenic	Bol015485	Bol015486
1978	BraSto-4	C02	10001031	10001003	29	7e-07	Intergenic	Bol014265	Bol014266
1979	BraSto-4	C02	14442724	14442752	29	7e-07	2000up	Bol034970
1980	BraSto-4	C02	18200623	18200675	53	7e-07	Intergenic	Bol039312	Bol039311
1981	BraSto-4	C02	18201088	18201140	53	7e-07	Intergenic	Bol039312	Bol039311
1982	BraSto-4	C02	29826502	29826474	29	7e-07	Intergenic	Bol012381	Bol012380
1983	BraSto-4	C02	37298750	37298778	29	7e-07	Intergenic	Bol031048	Bol031049
1984	BraSto-4	C02	37365225	37365316	93	7e-07	1000up	Bol031051
1985	BraSto-4	C02	39929262	39929290	29	7e-07	Intergenic	Bol033152	Bol033151
1986	BraSto-4	C02	39962693	39962721	29	7e-07	Intergenic	Bol033150	Bol033149
1987	BraSto-4	C02	40225196	40225168	29	7e-07	Intergenic	Bol033133	Bol033132
1988	BraSto-4	C02	41736025	41736053	29	7e-07	Intergenic	Bol008045	Bol008046
1989	BraSto-4	C02	42164361	42164389	29	7e-07	Intergenic	Bol008092	Bol008093
1990	BraSto-4	C02	43047546	43047606	61	7e-07	Intergenic	Bol016388	Bol016389
1991	BraSto-4	C02	43172045	43172073	29	7e-07	1000up	Bol016404
1992	BraSto-4	C09	18416112	18415554	560	0	Intergenic	Bol029404	Bol029405
1993	BraSto-4	C09	36880139	36879593	548	0	Intron	Bol043648
1994	BraSto-4	C09	14744082	14744626	546	0	Intergenic	Bol005206	Bol005207
1995	BraSto-4	C09	21228858	21229405	551	0	5'UTR	Bol038767
1996	BraSto-4	C09	27624744	27624253	492	0	Intergenic	Bol017276	Bol017275
1997	BraSto-4	C09	22830084	22829540	546	0	5'UTR	Bol038877
1998	BraSto-4	C09	33572226	33571670	560	0	Intergenic	Bol030435	Bol030434
[truncated: 4,029 more rows]
